# Supplementary material for: De Novo Transcriptome Assembly of Cedar (Cedrela odorata L.) and Differential Gene Expression Involved in Herbivore Resistance
Source: Curr Issues Mol Biol. 2024 Aug 14;46(8):8794–806. doi: 10.3390/cimb46080520 (PMC11352976; doi:10.3390/cimb46080520)
Supplement: Supplementary file 1 [file cimb-46-00520-s001.zip]

Archive with 4 entries (4 files):
- Supplementary/S1 Pfam.xlsx
- Supplementary/S2 Downregulated.xlsx
- Supplementary/S3 Upregulated.xlsx
- Supplementary/S4 DEG results.xlsx
