# Supplementary material for: De Novo Transcriptome Assembly of Cedar (Cedrela odorata L.) and Differential Gene Expression Involved in Herbivore Resistance
Source: Curr Issues Mol Biol. 2024 Aug 14;46(8):8794–806. doi: 10.3390/cimb46080520 (PMC11352976; doi:10.3390/cimb46080520)
Supplement: Supplementary file 1 [file cimb-46-00520-s001.zip › Supplementary/S1 Pfam.xlsx]

## Sheet: S1 Pfam
Transcripts	Pfam ID	Pfam family	Pvalue	GO terms
TRINITY_DN45110_c0_g1_i1	PF00112	Papain family cysteine protease	3.8999999999999993e-56	GO:0006508|GO:0008234
TRINITY_DN45110_c0_g1_i1	PF08246	Cathepsin propeptide inhibitor domain (I29)	1.9e-14	-
TRINITY_DN45110_c0_g1_i2	PF08246	Cathepsin propeptide inhibitor domain (I29)	8.7e-14	-
TRINITY_DN45110_c0_g1_i2	PF00112	Papain family cysteine protease	5e-75	GO:0006508|GO:0008234
TRINITY_DN13939_c0_g1_i14	PF00010	Helix-loop-helix DNA-binding domain	2.5e-10	GO:0046983
TRINITY_DN13939_c0_g1_i14	PF14215	bHLH-MYC and R2R3-MYB transcription factors N-terminal	8.2e-60	-
TRINITY_DN2024_c0_g1_i2	PF03492	SAM dependent carboxyl methyltransferase	4.1e-45	GO:0008168
TRINITY_DN2024_c0_g1_i2	PF03492	SAM dependent carboxyl methyltransferase	3.1e-36	GO:0008168
TRINITY_DN2035_c0_g1_i17	PF01061	ABC-2 type transporter	3.7e-46	GO:0016020|GO:0140359
TRINITY_DN2035_c0_g1_i17	PF01061	ABC-2 type transporter	1.7999999999999997e-58	GO:0016020|GO:0140359
TRINITY_DN2035_c0_g1_i17	PF19055	ABC-2 type transporter	1.2e-6	GO:0140359
TRINITY_DN2035_c0_g1_i17	PF19055	ABC-2 type transporter	3.3e-5	GO:0140359
TRINITY_DN2035_c0_g1_i17	PF00005	ABC transporter	1.1e-19	GO:0005524
TRINITY_DN2035_c0_g1_i17	PF08370	Plant PDR ABC transporter associated	1.2e-28	-
TRINITY_DN2035_c0_g1_i17	PF00005	ABC transporter	3.2e-10	GO:0005524
TRINITY_DN2035_c0_g1_i17	PF14510	ABC-transporter N-terminal	8.2e-11	-
TRINITY_DN2035_c0_g1_i71	PF00005	ABC transporter	3.5e-13	GO:0005524
TRINITY_DN2035_c0_g1_i71	PF19055	ABC-2 type transporter	3.7e-5	GO:0140359
TRINITY_DN2035_c0_g1_i71	PF19055	ABC-2 type transporter	1.4e-6	GO:0140359
TRINITY_DN2035_c0_g1_i71	PF08370	Plant PDR ABC transporter associated	1.4000000000000001e-28	-
TRINITY_DN2035_c0_g1_i71	PF01061	ABC-2 type transporter	2.1e-58	GO:0016020|GO:0140359
TRINITY_DN2035_c0_g1_i71	PF01061	ABC-2 type transporter	4.2999999999999996e-46	GO:0016020|GO:0140359
TRINITY_DN2035_c0_g1_i71	PF00005	ABC transporter	1.2e-19	GO:0005524
TRINITY_DN2035_c0_g1_i71	PF14510	ABC-transporter N-terminal	3.1e-11	-
TRINITY_DN7311_c0_g1_i10	PF00201	UDP-glucoronosyl and UDP-glucosyl transferase	8.4e-22	GO:0008194
TRINITY_DN16585_c0_g2_i1	PF03936	Terpene synthase family, metal binding domain	2.9999999999999997e-111	GO:0000287|GO:0010333|GO:0016829
TRINITY_DN16585_c0_g2_i1	PF01397	Terpene synthase, N-terminal domain	1.4000000000000001e-59	GO:0010333|GO:0016829
TRINITY_DN16538_c0_g1_i1	PF01397	Terpene synthase, N-terminal domain	4.8999999999999995e-49	GO:0010333|GO:0016829
TRINITY_DN16538_c0_g1_i1	PF03936	Terpene synthase family, metal binding domain	4e-96	GO:0000287|GO:0010333|GO:0016829
TRINITY_DN16508_c0_g2_i2	PF00072	Response regulator receiver domain	6.7e-11	GO:0000160
TRINITY_DN16508_c0_g2_i4	PF00072	Response regulator receiver domain	4.900000000000001e-22	GO:0000160
TRINITY_DN931_c0_g1_i8	PF01494	FAD binding domain	9.4e-8	GO:0071949
TRINITY_DN980_c0_g1_i2	PF00067	Cytochrome P450	6e-115	GO:0004497|GO:0005506|GO:0016705|GO:0020037
TRINITY_DN980_c0_g1_i3	PF00067	Cytochrome P450	5.3e-116	GO:0004497|GO:0005506|GO:0016705|GO:0020037
TRINITY_DN988_c1_g1_i17	PF06351	Allene oxide cyclase	5.1e-96	GO:0016853
TRINITY_DN12009_c0_g1_i1	PF01627	Hpt domain	3.5e-11	GO:0000160
TRINITY_DN21293_c0_g1_i1	PF07859	alpha/beta hydrolase fold	1.2e-55	GO:0016787
TRINITY_DN22710_c0_g1_i1	PF00141	Peroxidase	1.8999999999999998e-73	GO:0004601|GO:0006979|GO:0020037
TRINITY_DN22710_c0_g1_i4	PF00141	Peroxidase	5.4999999999999994e-73	GO:0004601|GO:0006979|GO:0020037
TRINITY_DN11304_c0_g1_i8	PF14226	non-haem dioxygenase in morphine synthesis N-terminal	1e-21	-
TRINITY_DN11304_c0_g1_i8	PF03171	2OG-Fe(II) oxygenase superfamily	8.300000000000001e-27	-
TRINITY_DN5310_c0_g1_i4	PF00067	Cytochrome P450	1e-82	GO:0004497|GO:0005506|GO:0016705|GO:0020037
TRINITY_DN5310_c0_g1_i5	PF00067	Cytochrome P450	1.1999999999999999e-82	GO:0004497|GO:0005506|GO:0016705|GO:0020037
TRINITY_DN5397_c0_g1_i5	PF07714	Protein tyrosine and serine/threonine kinase	6.2e-16	GO:0004672|GO:0006468
TRINITY_DN5397_c0_g1_i5	PF11883	Domain of unknown function (DUF3403)	5.2e-8	GO:0004674
TRINITY_DN8085_c0_g1_i3	PF00515	Tetratricopeptide repeat	5.2e-7	GO:0005515
TRINITY_DN8085_c0_g1_i3	PF00515	Tetratricopeptide repeat	4e-07	GO:0005515
TRINITY_DN8085_c0_g1_i3	PF17830	STI1 domain	2e-15	-
TRINITY_DN8085_c0_g1_i3	PF17830	STI1 domain	7.4e-13	-
TRINITY_DN8085_c0_g1_i3	PF13432	Tetratricopeptide repeat	2.7e-5	NA
TRINITY_DN8085_c0_g1_i3	PF13414	TPR repeat	4e-08	NA
TRINITY_DN8085_c0_g1_i3	PF13414	TPR repeat	1.4e-8	NA
TRINITY_DN8085_c0_g1_i5	PF00515	Tetratricopeptide repeat	5.2e-7	GO:0005515
TRINITY_DN8085_c0_g1_i5	PF00515	Tetratricopeptide repeat	4e-07	GO:0005515
TRINITY_DN8085_c0_g1_i5	PF17830	STI1 domain	2.9e-16	-
TRINITY_DN8085_c0_g1_i5	PF17830	STI1 domain	3.7e-15	-
TRINITY_DN8085_c0_g1_i5	PF13414	TPR repeat	1.4e-8	NA
TRINITY_DN8085_c0_g1_i5	PF13414	TPR repeat	5.7e-7	NA
TRINITY_DN8085_c0_g1_i5	PF13432	Tetratricopeptide repeat	1.9e-4	NA
TRINITY_DN9418_c0_g1_i1	PF03767	HAD superfamily, subfamily IIIB (Acid phosphatase)	1.4999999999999999e-61	-
TRINITY_DN9418_c0_g1_i3	PF03767	HAD superfamily, subfamily IIIB (Acid phosphatase)	1.4999999999999999e-61	-
TRINITY_DN9418_c0_g1_i6	PF03767	HAD superfamily, subfamily IIIB (Acid phosphatase)	3.7e-62	-
TRINITY_DN7234_c0_g1_i6	PF07859	alpha/beta hydrolase fold	2.5e-7	GO:0016787
TRINITY_DN7234_c0_g1_i6	PF07859	alpha/beta hydrolase fold	7.6e-41	GO:0016787
TRINITY_DN5814_c0_g1_i1	PF00847	AP2 domain	2.8e-15	GO:0003700|GO:0006355
TRINITY_DN57738_c0_g1_i1	PF14368	Probable lipid transfer	4e-13	-
TRINITY_DN1076_c0_g1_i3	PF14226	non-haem dioxygenase in morphine synthesis N-terminal	1.6000000000000002e-22	-
TRINITY_DN1076_c0_g1_i3	PF03171	2OG-Fe(II) oxygenase superfamily	3.7e-23	-
TRINITY_DN1076_c0_g1_i6	PF14226	non-haem dioxygenase in morphine synthesis N-terminal	1.6000000000000002e-22	-
TRINITY_DN1076_c0_g1_i6	PF03171	2OG-Fe(II) oxygenase superfamily	5.9e-23	-
TRINITY_DN1012_c0_g1_i8	PF14226	non-haem dioxygenase in morphine synthesis N-terminal	6.8e-14	-
TRINITY_DN1012_c0_g1_i8	PF03171	2OG-Fe(II) oxygenase superfamily	9.999999999999999e-26	-
TRINITY_DN1012_c1_g1_i1	PF03171	2OG-Fe(II) oxygenase superfamily	1.9e-26	-
TRINITY_DN1012_c1_g1_i1	PF14226	non-haem dioxygenase in morphine synthesis N-terminal	2.9e-13	-
TRINITY_DN1039_c0_g1_i1	PF00201	UDP-glucoronosyl and UDP-glucosyl transferase	1.6e-15	GO:0008194
TRINITY_DN9275_c0_g1_i6	PF00067	Cytochrome P450	8.8e-96	GO:0004497|GO:0005506|GO:0016705|GO:0020037
TRINITY_DN9292_c0_g1_i3	PF07714	Protein tyrosine and serine/threonine kinase	6.1e-52	GO:0004672|GO:0006468
TRINITY_DN62689_c0_g1_i1	PF00249	Myb-like DNA-binding domain	1e-15	-
TRINITY_DN62689_c0_g1_i1	PF00249	Myb-like DNA-binding domain	6.4e-17	-
TRINITY_DN40257_c0_g1_i2	PF08100	Dimerisation domain	1.3e-19	GO:0046983
TRINITY_DN40257_c0_g1_i2	PF00891	O-methyltransferase domain	6.600000000000001e-60	GO:0008171
TRINITY_DN4783_c0_g1_i4	PF01370	NAD dependent epimerase/dehydratase family	1.9e-13	-
TRINITY_DN12661_c0_g1_i12	PF00107	Zinc-binding dehydrogenase	1.3e-8	-
TRINITY_DN12661_c0_g1_i12	PF08240	Alcohol dehydrogenase GroES-like domain	2.1999999999999997e-25	-
TRINITY_DN12661_c0_g1_i4	PF00107	Zinc-binding dehydrogenase	1.1e-10	-
TRINITY_DN12661_c0_g1_i7	PF00107	Zinc-binding dehydrogenase	2.6e-25	-
TRINITY_DN12661_c0_g1_i9	PF00107	Zinc-binding dehydrogenase	4.2e-15	-
TRINITY_DN12661_c0_g1_i9	PF08240	Alcohol dehydrogenase GroES-like domain	2.1999999999999997e-25	-
TRINITY_DN21003_c0_g1_i11	PF07714	Protein tyrosine and serine/threonine kinase	9.5e-47	GO:0004672|GO:0006468
TRINITY_DN1226_c0_g1_i1	PF14226	non-haem dioxygenase in morphine synthesis N-terminal	2.1000000000000002e-30	-
TRINITY_DN1226_c0_g1_i1	PF03171	2OG-Fe(II) oxygenase superfamily	1.5999999999999999e-29	-
TRINITY_DN21544_c0_g1_i2	PF01397	Terpene synthase, N-terminal domain	1.4e-50	GO:0010333|GO:0016829
TRINITY_DN21544_c0_g1_i2	PF03936	Terpene synthase family, metal binding domain	3.1e-104	GO:0000287|GO:0010333|GO:0016829
TRINITY_DN2421_c0_g1_i15	PF00188	Cysteine-rich secretory protein family	4e-20	-
TRINITY_DN2421_c0_g1_i7	PF00188	Cysteine-rich secretory protein family	6.1e-21	-
TRINITY_DN2470_c0_g1_i7	PF14226	non-haem dioxygenase in morphine synthesis N-terminal	1.8e-14	-
TRINITY_DN2470_c0_g1_i7	PF03171	2OG-Fe(II) oxygenase superfamily	7.100000000000001e-28	-
TRINITY_DN6681_c0_g1_i2	PF01373	Glycosyl hydrolase family 14	2.7999999999999993e-120	GO:0000272|GO:0016161
TRINITY_DN4576_c0_g1_i1	PF02365	No apical meristem (NAM) protein	5.1e-43	GO:0003677|GO:0006355
TRINITY_DN12564_c0_g1_i1	PF00201	UDP-glucoronosyl and UDP-glucosyl transferase	4.2e-21	GO:0008194
TRINITY_DN5570_c0_g1_i3	PF00141	Peroxidase	7e-78	GO:0004601|GO:0006979|GO:0020037
TRINITY_DN16665_c0_g1_i2	PF07714	Protein tyrosine and serine/threonine kinase	2.2e-49	GO:0004672|GO:0006468
TRINITY_DN12491_c0_g1_i1	PF00201	UDP-glucoronosyl and UDP-glucosyl transferase	9.1e-20	GO:0008194
TRINITY_DN12487_c0_g1_i2	PF02365	No apical meristem (NAM) protein	4.1e-50	GO:0003677|GO:0006355
TRINITY_DN15866_c0_g1_i1	PF00141	Peroxidase	3.4000000000000003e-81	GO:0004601|GO:0006979|GO:0020037
TRINITY_DN15833_c0_g1_i4	PF07714	Protein tyrosine and serine/threonine kinase	2.6999999999999997e-25	GO:0004672|GO:0006468
TRINITY_DN15833_c0_g1_i4	PF13855	Leucine rich repeat	1.3e-9	GO:0005515
TRINITY_DN15833_c0_g1_i4	PF13855	Leucine rich repeat	1.7e-7	GO:0005515
TRINITY_DN15833_c0_g1_i4	PF13855	Leucine rich repeat	2.4e-6	GO:0005515
TRINITY_DN15833_c0_g1_i4	PF08263	Leucine rich repeat N-terminal domain	1.1e-10	-
TRINITY_DN15833_c0_g1_i4	PF00560	Leucine Rich Repeat	0.03	GO:0005515
TRINITY_DN15833_c0_g1_i4	PF00560	Leucine Rich Repeat	0.6	GO:0005515
TRINITY_DN12997_c0_g1_i1	PF00069	Protein kinase domain	5.799999999999999e-56	GO:0004672|GO:0005524|GO:0006468
TRINITY_DN54447_c0_g1_i1	PF00141	Peroxidase	8.600000000000001e-74	GO:0004601|GO:0006979|GO:0020037
TRINITY_DN19429_c0_g1_i2	PF03106	WRKY DNA -binding domain	3.3e-26	GO:0003700|GO:0006355|GO:0043565
TRINITY_DN49660_c0_g1_i1	PF00188	Cysteine-rich secretory protein family	1.2e-16	-
TRINITY_DN1518_c0_g1_i19	PF00069	Protein kinase domain	2.4e-15	GO:0004672|GO:0005524|GO:0006468
TRINITY_DN1516_c0_g2_i2	PF01370	NAD dependent epimerase/dehydratase family	6.3999999999999995e-24	-
TRINITY_DN1516_c0_g2_i4	PF01370	NAD dependent epimerase/dehydratase family	1.5999999999999999e-24	-
TRINITY_DN1420_c0_g1_i1	PF00067	Cytochrome P450	1.5999999999999998e-109	GO:0004497|GO:0005506|GO:0016705|GO:0020037
TRINITY_DN6998_c0_g3_i1	PF00069	Protein kinase domain	2.2e-41	GO:0004672|GO:0005524|GO:0006468
TRINITY_DN16486_c0_g1_i1	PF00069	Protein kinase domain	1.1999999999999998e-44	GO:0004672|GO:0005524|GO:0006468
TRINITY_DN13205_c0_g1_i1	PF00520	Ion transport protein	2.4e-36	GO:0005216|GO:0006811|GO:0016020|GO:0055085
TRINITY_DN13205_c0_g1_i1	PF00027	Cyclic nucleotide-binding domain	5.9e-7	-
TRINITY_DN1814_c0_g1_i59	PF00069	Protein kinase domain	2.8e-75	GO:0004672|GO:0005524|GO:0006468
TRINITY_DN526_c0_g2_i5	PF02365	No apical meristem (NAM) protein	2.1e-51	GO:0003677|GO:0006355
TRINITY_DN15565_c0_g1_i1	PF03822	NAF domain	5.1e-20	GO:0007165
TRINITY_DN15565_c0_g1_i1	PF00069	Protein kinase domain	4.7e-75	GO:0004672|GO:0005524|GO:0006468
TRINITY_DN8891_c0_g1_i5	PF08030	Ferric reductase NAD binding domain	1.4999999999999999e-44	GO:0016491
TRINITY_DN10979_c0_g1_i4	PF00291	Pyridoxal-phosphate dependent enzyme	9.8e-83	-
TRINITY_DN10979_c0_g1_i4	PF00585	C-terminal regulatory domain of Threonine dehydratase	1.4999999999999998e-24	-
TRINITY_DN10979_c0_g1_i4	PF00585	C-terminal regulatory domain of Threonine dehydratase	7.1e-21	-
TRINITY_DN13689_c0_g1_i3	PF00067	Cytochrome P450	4.5999999999999994e-105	GO:0004497|GO:0005506|GO:0016705|GO:0020037
TRINITY_DN1605_c0_g1_i14	PF00067	Cytochrome P450	2.8000000000000002e-92	GO:0004497|GO:0005506|GO:0016705|GO:0020037
TRINITY_DN1680_c0_g1_i10	PF12899	Alkaline and neutral invertase	6.1e-86	GO:0033926
TRINITY_DN1680_c0_g1_i20	PF12899	Alkaline and neutral invertase	2.2999999999999995e-170	GO:0033926
TRINITY_DN1680_c0_g1_i20	PF12899	Alkaline and neutral invertase	1.5e-25	GO:0033926
TRINITY_DN4805_c0_g1_i7	PF00069	Protein kinase domain	1.3e-14	GO:0004672|GO:0005524|GO:0006468
TRINITY_DN438_c0_g1_i1	PF00076	RNA recognition motif. (a.k.a. RRM, RBD, or RNP domain)	2e-23	GO:0003723
TRINITY_DN409_c0_g1_i6	PF00249	Myb-like DNA-binding domain	5.4e-15	-
TRINITY_DN14489_c0_g1_i1	PF03492	SAM dependent carboxyl methyltransferase	2.3e-94	GO:0008168
TRINITY_DN58880_c0_g1_i1	PF03171	2OG-Fe(II) oxygenase superfamily	5.699999999999999e-24	-
TRINITY_DN58880_c0_g1_i1	PF14226	non-haem dioxygenase in morphine synthesis N-terminal	5.2e-16	-
TRINITY_DN49811_c0_g1_i1	PF00201	UDP-glucoronosyl and UDP-glucosyl transferase	1.9e-22	GO:0008194
TRINITY_DN8960_c0_g1_i2	PF00249	Myb-like DNA-binding domain	2.3e-14	-
TRINITY_DN8960_c0_g1_i2	PF00249	Myb-like DNA-binding domain	1e-14	-
TRINITY_DN57467_c0_g1_i1	PF00067	Cytochrome P450	5.3e-93	GO:0004497|GO:0005506|GO:0016705|GO:0020037
TRINITY_DN57528_c0_g1_i1	PF00067	Cytochrome P450	1.4e-62	GO:0004497|GO:0005506|GO:0016705|GO:0020037
TRINITY_DN18809_c0_g1_i1	PF12796	Ankyrin repeats (3 copies)	8.7e-11	GO:0005515
TRINITY_DN18809_c0_g1_i1	PF12796	Ankyrin repeats (3 copies)	1.5e-10	GO:0005515
TRINITY_DN18809_c0_g1_i1	PF12796	Ankyrin repeats (3 copies)	3e-08	GO:0005515
TRINITY_DN18809_c0_g1_i1	PF12796	Ankyrin repeats (3 copies)	1.1e-6	GO:0005515
TRINITY_DN18809_c0_g1_i1	PF13962	Domain of unknown function	7.1e-31	-
TRINITY_DN18844_c0_g1_i1	PF07816	Protein of unknown function (DUF1645)	3.3e-51	-
TRINITY_DN45520_c0_g1_i1	PF00067	Cytochrome P450	3.3999999999999997e-75	GO:0004497|GO:0005506|GO:0016705|GO:0020037
TRINITY_DN7499_c2_g2_i1	PF00005	ABC transporter	2.1e-19	GO:0005524
TRINITY_DN7499_c2_g2_i1	PF01061	ABC-2 type transporter	4.8e-60	GO:0016020|GO:0140359
TRINITY_DN7499_c2_g2_i1	PF01061	ABC-2 type transporter	2.8e-42	GO:0016020|GO:0140359
TRINITY_DN7499_c2_g2_i1	PF08370	Plant PDR ABC transporter associated	6.5e-28	-
TRINITY_DN7499_c2_g2_i1	PF14510	ABC-transporter N-terminal	2.6e-10	-
TRINITY_DN7499_c2_g2_i1	PF19055	ABC-2 type transporter	3e-06	GO:0140359
TRINITY_DN7499_c2_g2_i1	PF19055	ABC-2 type transporter	3.2e-7	GO:0140359
TRINITY_DN7499_c2_g2_i1	PF00005	ABC transporter	1.3e-13	GO:0005524
TRINITY_DN13423_c0_g1_i1	PF00067	Cytochrome P450	1.6e-75	GO:0004497|GO:0005506|GO:0016705|GO:0020037
TRINITY_DN15302_c0_g1_i6	PF01073	3-beta hydroxysteroid dehydrogenase/isomerase family	2.1e-12	GO:0003854|GO:0006694|GO:0016616
TRINITY_DN8278_c0_g1_i2	PF00847	AP2 domain	1.4e-11	GO:0003700|GO:0006355
TRINITY_DN8272_c0_g1_i1	PF00847	AP2 domain	8.9e-15	GO:0003700|GO:0006355
TRINITY_DN8272_c0_g1_i2	PF00847	AP2 domain	8.9e-15	GO:0003700|GO:0006355
TRINITY_DN19809_c1_g1_i1	PF00067	Cytochrome P450	2.7e-83	GO:0004497|GO:0005506|GO:0016705|GO:0020037
TRINITY_DN7704_c0_g1_i5	PF00069	Protein kinase domain	8.7e-28	GO:0004672|GO:0005524|GO:0006468
TRINITY_DN211_c0_g1_i11	PF00067	Cytochrome P450	2.5999999999999995e-102	GO:0004497|GO:0005506|GO:0016705|GO:0020037
TRINITY_DN211_c0_g1_i12	PF00067	Cytochrome P450	2.9e-34	GO:0004497|GO:0005506|GO:0016705|GO:0020037
TRINITY_DN211_c0_g1_i4	PF00067	Cytochrome P450	8.499999999999998e-102	GO:0004497|GO:0005506|GO:0016705|GO:0020037
TRINITY_DN207_c0_g1_i12	PF01477	PLAT/LH2 domain	9.4e-7	GO:0005515
TRINITY_DN207_c0_g1_i12	PF00305	Lipoxygenase	0	GO:0016702|GO:0046872
TRINITY_DN4480_c0_g1_i13	PF00067	Cytochrome P450	6.4000000000000005e-27	GO:0004497|GO:0005506|GO:0016705|GO:0020037
TRINITY_DN4467_c0_g1_i7	PF00069	Protein kinase domain	3.7e-63	GO:0004672|GO:0005524|GO:0006468
TRINITY_DN17516_c0_g1_i1	PF00141	Peroxidase	1.5e-76	GO:0004601|GO:0006979|GO:0020037
TRINITY_DN664_c0_g1_i1	PF00141	Peroxidase	7.499999999999999e-61	GO:0004601|GO:0006979|GO:0020037
TRINITY_DN2832_c0_g2_i2	PF13417	Glutathione S-transferase, N-terminal domain	4.2e-21	-
TRINITY_DN33678_c0_g1_i10	PF00069	Protein kinase domain	9.5e-70	GO:0004672|GO:0005524|GO:0006468
TRINITY_DN7152_c0_g1_i1	PF01370	NAD dependent epimerase/dehydratase family	3.3e-12	-
TRINITY_DN189_c0_g1_i5	PF00067	Cytochrome P450	2.3e-101	GO:0004497|GO:0005506|GO:0016705|GO:0020037
TRINITY_DN189_c0_g1_i8	PF00067	Cytochrome P450	2.9e-19	GO:0004497|GO:0005506|GO:0016705|GO:0020037
TRINITY_DN189_c0_g1_i9	PF00067	Cytochrome P450	8.9e-103	GO:0004497|GO:0005506|GO:0016705|GO:0020037
TRINITY_DN105_c0_g1_i2	PF00069	Protein kinase domain	2.5e-68	GO:0004672|GO:0005524|GO:0006468
TRINITY_DN183_c0_g1_i8	PF03171	2OG-Fe(II) oxygenase superfamily	1.2000000000000001e-30	-
TRINITY_DN183_c0_g1_i8	PF14226	non-haem dioxygenase in morphine synthesis N-terminal	2.6999999999999997e-24	-
TRINITY_DN183_c0_g1_i8	PF08100	Dimerisation domain	8e-24	GO:0046983
TRINITY_DN183_c0_g1_i8	PF00891	O-methyltransferase domain	1.6e-75	GO:0008171
TRINITY_DN12194_c0_g1_i1	PF00141	Peroxidase	3.9000000000000004e-64	GO:0004601|GO:0006979|GO:0020037
TRINITY_DN12194_c0_g1_i2	PF00141	Peroxidase	9.7e-40	GO:0004601|GO:0006979|GO:0020037
TRINITY_DN7080_c0_g1_i1	PF00847	AP2 domain	1.2e-13	GO:0003700|GO:0006355
TRINITY_DN7077_c0_g1_i4	PF08100	Dimerisation domain	1.5e-19	GO:0046983
TRINITY_DN7077_c0_g1_i4	PF00891	O-methyltransferase domain	4.799999999999999e-53	GO:0008171
TRINITY_DN7086_c0_g1_i2	PF00069	Protein kinase domain	1.7e-8	GO:0004672|GO:0005524|GO:0006468
TRINITY_DN7086_c0_g1_i2	PF00069	Protein kinase domain	3.2000000000000003e-22	GO:0004672|GO:0005524|GO:0006468
TRINITY_DN7086_c0_g1_i2	PF00069	Protein kinase domain	6.6e-16	GO:0004672|GO:0005524|GO:0006468
TRINITY_DN2202_c0_g1_i1	PF07859	alpha/beta hydrolase fold	7.6e-49	GO:0016787
TRINITY_DN16761_c0_g1_i9	PF00069	Protein kinase domain	9.999999999999999e-34	GO:0004672|GO:0005524|GO:0006468
TRINITY_DN3370_c0_g1_i14	PF02458	Transferase family	3.599999999999999e-108	NA
TRINITY_DN3370_c0_g1_i16	PF02458	Transferase family	2.9999999999999996e-108	NA
TRINITY_DN3320_c0_g1_i11	PF00141	Peroxidase	2.3999999999999998e-43	GO:0004601|GO:0006979|GO:0020037
TRINITY_DN9044_c0_g2_i1	PF14510	ABC-transporter N-terminal	6.6e-9	-
TRINITY_DN9044_c0_g2_i1	PF08370	Plant PDR ABC transporter associated	4.4999999999999995e-31	-
TRINITY_DN9044_c0_g2_i1	PF19055	ABC-2 type transporter	5.3e-7	GO:0140359
TRINITY_DN9044_c0_g2_i1	PF00005	ABC transporter	1.7e-19	GO:0005524
TRINITY_DN9044_c0_g2_i1	PF01061	ABC-2 type transporter	8e-42	GO:0016020|GO:0140359
TRINITY_DN9044_c0_g2_i1	PF01061	ABC-2 type transporter	1.8e-59	GO:0016020|GO:0140359
TRINITY_DN9044_c0_g2_i1	PF00005	ABC transporter	4.1e-13	GO:0005524
TRINITY_DN2695_c0_g1_i2	PF00069	Protein kinase domain	9.999999999999999e-64	GO:0004672|GO:0005524|GO:0006468
TRINITY_DN2646_c0_g1_i4	PF00072	Response regulator receiver domain	3.3e-20	GO:0000160
TRINITY_DN46117_c0_g1_i2	PF01370	NAD dependent epimerase/dehydratase family	8.5e-21	-
TRINITY_DN9645_c0_g1_i2	PF00067	Cytochrome P450	2e-11	GO:0004497|GO:0005506|GO:0016705|GO:0020037
TRINITY_DN9645_c0_g1_i5	PF00067	Cytochrome P450	5.9e-12	GO:0004497|GO:0005506|GO:0016705|GO:0020037
TRINITY_DN9679_c0_g1_i5	PF00069	Protein kinase domain	1.4e-38	GO:0004672|GO:0005524|GO:0006468
TRINITY_DN3169_c0_g1_i2	PF06351	Allene oxide cyclase	9.299999999999999e-58	GO:0016853
TRINITY_DN3182_c0_g1_i1	PF00249	Myb-like DNA-binding domain	2.6e-14	-
TRINITY_DN3182_c0_g1_i1	PF00249	Myb-like DNA-binding domain	1.7e-6	-
TRINITY_DN4639_c0_g1_i3	PF00141	Peroxidase	5.3e-59	GO:0004601|GO:0006979|GO:0020037
TRINITY_DN13349_c0_g1_i1	PF02458	Transferase family	1.3e-86	NA
TRINITY_DN13352_c0_g1_i3	PF02365	No apical meristem (NAM) protein	7.099999999999999e-26	GO:0003677|GO:0006355
TRINITY_DN4138_c0_g1_i28	PF02365	No apical meristem (NAM) protein	9.4e-48	GO:0003677|GO:0006355
TRINITY_DN4149_c0_g1_i1	PF00067	Cytochrome P450	1.7e-98	GO:0004497|GO:0005506|GO:0016705|GO:0020037
TRINITY_DN4149_c0_g2_i6	PF00067	Cytochrome P450	5.8e-103	GO:0004497|GO:0005506|GO:0016705|GO:0020037
TRINITY_DN17231_c0_g1_i1	PF00187	Chitin recognition protein	5.1e-14	GO:0008061
TRINITY_DN17231_c0_g1_i1	PF00967	Barwin family	3.2e-60	GO:0042742|GO:0050832
TRINITY_DN17231_c0_g1_i1	PF07123	Photosystem II reaction centre W protein (PsbW)	1.6e-43	GO:0009507|GO:0009523|GO:0015979
TRINITY_DN7878_c0_g1_i6	PF02458	Transferase family	3.9e-101	NA
TRINITY_DN7853_c0_g1_i2	PF00201	UDP-glucoronosyl and UDP-glucosyl transferase	1.3e-27	GO:0008194
TRINITY_DN1190_c0_g1_i6	PF01221	Dynein light chain type 1	2.5e-17	GO:0007017|GO:0030286
TRINITY_DN1190_c0_g1_i6	PF13516	Leucine Rich repeat	43	GO:0005515
TRINITY_DN1190_c0_g1_i6	PF13516	Leucine Rich repeat	1.6	GO:0005515
TRINITY_DN1190_c0_g1_i6	PF18511	F-box	1.2e-14	-
TRINITY_DN1190_c0_g1_i6	PF18791	Transport inhibitor response 1 protein domain	3.9e-21	-
TRINITY_DN1167_c0_g1_i12	PF06200	tify domain	6.2e-15	-
TRINITY_DN1167_c0_g1_i12	PF09425	Jas motif	3.5e-8	-
TRINITY_DN1167_c0_g1_i14	PF09425	Jas motif	1.3e-8	-
TRINITY_DN1167_c0_g1_i14	PF06200	tify domain	4.9e-17	-
TRINITY_DN1167_c0_g1_i16	PF09425	Jas motif	5.4e-13	-
TRINITY_DN1167_c0_g1_i16	PF06200	tify domain	8.5e-15	-
TRINITY_DN1167_c0_g1_i4	PF06200	tify domain	4.8e-17	-
TRINITY_DN1167_c0_g1_i4	PF09425	Jas motif	1.5e-12	-
TRINITY_DN1167_c0_g1_i6	PF09425	Jas motif	2.1e-12	-
TRINITY_DN1167_c0_g1_i6	PF06200	tify domain	6.7e-17	-
TRINITY_DN1167_c0_g1_i7	PF06200	tify domain	7.5e-15	-
TRINITY_DN1167_c0_g1_i7	PF09425	Jas motif	4.8e-13	-
TRINITY_DN11012_c0_g1_i2	PF00304	Gamma-thionin family	6e-19	NA
TRINITY_DN11779_c0_g1_i5	PF03641	Possible lysine decarboxylase	1e-45	-
TRINITY_DN11794_c0_g1_i2	PF01715	IPP transferase	3.7e-55	NA
TRINITY_DN12253_c0_g1_i2	PF02365	No apical meristem (NAM) protein	1.1e-42	GO:0003677|GO:0006355
TRINITY_DN4068_c0_g1_i2	PF01397	Terpene synthase, N-terminal domain	5.3e-57	GO:0010333|GO:0016829
TRINITY_DN4068_c0_g1_i2	PF03936	Terpene synthase family, metal binding domain	9.499999999999999e-104	GO:0000287|GO:0010333|GO:0016829
TRINITY_DN4020_c0_g1_i1	PF01564	Spermine/spermidine synthase domain	2.5e-40	NA
TRINITY_DN4020_c0_g1_i1	PF17284	Spermidine synthase tetramerisation domain	1.5e-13	-
TRINITY_DN78_c0_g2_i2	PF01479	S4 domain	1.3e-13	GO:0003723
TRINITY_DN78_c0_g2_i2	PF00515	Tetratricopeptide repeat	1.1e-9	GO:0005515
TRINITY_DN54_c0_g1_i1	PF00847	AP2 domain	1.2e-14	GO:0003700|GO:0006355
TRINITY_DN54_c0_g2_i1	PF00847	AP2 domain	9.6e-15	GO:0003700|GO:0006355
TRINITY_DN14_c0_g1_i7	PF00076	RNA recognition motif. (a.k.a. RRM, RBD, or RNP domain)	2.6e-10	GO:0003723
TRINITY_DN14_c0_g1_i7	PF00076	RNA recognition motif. (a.k.a. RRM, RBD, or RNP domain)	8.1e-14	GO:0003723
TRINITY_DN14_c0_g1_i7	PF00076	RNA recognition motif. (a.k.a. RRM, RBD, or RNP domain)	1.5e-14	GO:0003723
TRINITY_DN67_c0_g1_i6	PF00112	Papain family cysteine protease	1.7e-82	GO:0006508|GO:0008234
TRINITY_DN67_c0_g1_i6	PF08246	Cathepsin propeptide inhibitor domain (I29)	5.3e-18	-
TRINITY_DN6745_c0_g1_i5	PF08240	Alcohol dehydrogenase GroES-like domain	2.6999999999999997e-24	-
TRINITY_DN6745_c0_g1_i5	PF00107	Zinc-binding dehydrogenase	5.4e-21	-
TRINITY_DN6745_c0_g2_i3	PF00107	Zinc-binding dehydrogenase	6.2e-9	-
TRINITY_DN8352_c0_g1_i5	PF13962	Domain of unknown function	8.1e-9	-
TRINITY_DN8352_c0_g1_i5	PF13962	Domain of unknown function	2.4e-9	-
TRINITY_DN8352_c0_g1_i5	PF12796	Ankyrin repeats (3 copies)	2.1e-10	GO:0005515
TRINITY_DN8352_c0_g1_i5	PF12796	Ankyrin repeats (3 copies)	2.1e-10	GO:0005515
TRINITY_DN53671_c0_g1_i1	PF00201	UDP-glucoronosyl and UDP-glucosyl transferase	1.8000000000000001e-22	GO:0008194
TRINITY_DN11295_c0_g1_i1	PF03171	2OG-Fe(II) oxygenase superfamily	6.2e-22	-
TRINITY_DN11295_c0_g1_i1	PF14226	non-haem dioxygenase in morphine synthesis N-terminal	8.4e-21	-
TRINITY_DN10803_c0_g1_i3	PF03171	2OG-Fe(II) oxygenase superfamily	4.8e-26	-
TRINITY_DN10803_c0_g1_i3	PF14226	non-haem dioxygenase in morphine synthesis N-terminal	8.6e-20	-
TRINITY_DN53772_c0_g1_i1	PF00201	UDP-glucoronosyl and UDP-glucosyl transferase	2.1e-21	GO:0008194
TRINITY_DN10302_c0_g1_i1	PF14215	bHLH-MYC and R2R3-MYB transcription factors N-terminal	9.4e-52	-
TRINITY_DN10302_c0_g1_i1	PF00010	Helix-loop-helix DNA-binding domain	3.2e-12	GO:0046983
TRINITY_DN6098_c0_g1_i1	PF08100	Dimerisation domain	1.2e-14	GO:0046983
TRINITY_DN6098_c0_g1_i1	PF00891	O-methyltransferase domain	3.6e-60	GO:0008171
TRINITY_DN6098_c0_g2_i2	PF00891	O-methyltransferase domain	7.999999999999999e-58	GO:0008171
TRINITY_DN6098_c0_g2_i2	PF08100	Dimerisation domain	6.1e-12	GO:0046983
TRINITY_DN6098_c0_g3_i1	PF08100	Dimerisation domain	2e-15	GO:0046983
TRINITY_DN6098_c0_g3_i1	PF00891	O-methyltransferase domain	1.3999999999999999e-61	GO:0008171
TRINITY_DN30520_c0_g1_i2	PF00155	Aminotransferase class I and II	4.6e-60	GO:0009058|GO:0030170
TRINITY_DN2321_c0_g1_i16	PF00120	Glutamine synthetase, catalytic domain	1.4e-13	GO:0004356|GO:0006807
TRINITY_DN2321_c0_g1_i16	PF03951	Glutamine synthetase, beta-Grasp domain	2.7e-10	GO:0004356|GO:0006542|GO:0006807
TRINITY_DN2321_c0_g1_i3	PF03951	Glutamine synthetase, beta-Grasp domain	1.1e-10	GO:0004356|GO:0006542|GO:0006807
TRINITY_DN2309_c1_g1_i1	PF00067	Cytochrome P450	1.1999999999999998e-107	GO:0004497|GO:0005506|GO:0016705|GO:0020037
TRINITY_DN9111_c0_g1_i1	PF14226	non-haem dioxygenase in morphine synthesis N-terminal	7.7e-15	-
TRINITY_DN9111_c0_g1_i1	PF03171	2OG-Fe(II) oxygenase superfamily	1.3999999999999999e-24	-
TRINITY_DN9154_c1_g1_i1	PF02458	Transferase family	3.9e-99	NA
TRINITY_DN6106_c0_g1_i55	PF00305	Lipoxygenase	1.1e-156	GO:0016702|GO:0046872
TRINITY_DN6106_c0_g1_i55	PF00305	Lipoxygenase	1.9e-143	GO:0016702|GO:0046872
TRINITY_DN6106_c0_g1_i55	PF01477	PLAT/LH2 domain	2.2e-11	GO:0005515
TRINITY_DN6106_c0_g1_i56	PF00305	Lipoxygenase	4.1e-29	GO:0016702|GO:0046872
TRINITY_DN6106_c0_g1_i56	PF01477	PLAT/LH2 domain	7.6e-12	GO:0005515
TRINITY_DN6106_c0_g1_i56	PF00305	Lipoxygenase	4.8e-274	GO:0016702|GO:0046872
TRINITY_DN6106_c0_g1_i74	PF00305	Lipoxygenase	1.2999999999999999e-104	GO:0016702|GO:0046872
TRINITY_DN6106_c0_g1_i74	PF01477	PLAT/LH2 domain	2.7e-11	GO:0005515
TRINITY_DN6106_c0_g1_i74	PF00305	Lipoxygenase	1.5000000000000001e-199	GO:0016702|GO:0046872
TRINITY_DN6106_c0_g1_i78	PF00305	Lipoxygenase	0	GO:0016702|GO:0046872
TRINITY_DN6106_c0_g1_i78	PF01477	PLAT/LH2 domain	4.5e-12	GO:0005515
TRINITY_DN6202_c0_g1_i1	PF00112	Papain family cysteine protease	6.099999999999999e-82	GO:0006508|GO:0008234
TRINITY_DN6202_c0_g1_i1	PF08246	Cathepsin propeptide inhibitor domain (I29)	4.1e-20	-
TRINITY_DN6202_c0_g1_i2	PF00112	Papain family cysteine protease	5.1999999999999994e-83	GO:0006508|GO:0008234
TRINITY_DN6202_c0_g1_i2	PF08246	Cathepsin propeptide inhibitor domain (I29)	4.1e-20	-
TRINITY_DN8793_c0_g1_i1	PF00348	Polyprenyl synthetase	3.6e-10	GO:0008299
TRINITY_DN8729_c0_g2_i2	PF07859	alpha/beta hydrolase fold	2.5e-49	GO:0016787
TRINITY_DN356_c0_g1_i1	PF01370	NAD dependent epimerase/dehydratase family	1.1e-29	-
TRINITY_DN356_c0_g1_i6	PF01370	NAD dependent epimerase/dehydratase family	7.9e-29	-
TRINITY_DN333_c1_g1_i2	PF00891	O-methyltransferase domain	3.2e-11	GO:0008171
TRINITY_DN333_c1_g1_i2	PF00891	O-methyltransferase domain	1.1999999999999998e-38	GO:0008171
TRINITY_DN333_c1_g1_i2	PF08100	Dimerisation domain	4.2e-13	GO:0046983
TRINITY_DN4952_c0_g1_i2	PF02365	No apical meristem (NAM) protein	1.4e-13	GO:0003677|GO:0006355
TRINITY_DN13193_c0_g1_i2	PF08246	Cathepsin propeptide inhibitor domain (I29)	1.1e-18	-
TRINITY_DN13193_c0_g1_i2	PF00112	Papain family cysteine protease	9.099999999999999e-88	GO:0006508|GO:0008234
TRINITY_DN13193_c0_g1_i2	PF00396	Granulin	1.4e-10	-
TRINITY_DN11662_c0_g1_i6	PF01397	Terpene synthase, N-terminal domain	5.199999999999999e-47	GO:0010333|GO:0016829
TRINITY_DN11662_c0_g1_i6	PF03936	Terpene synthase family, metal binding domain	3.2e-105	GO:0000287|GO:0010333|GO:0016829
TRINITY_DN9871_c0_g1_i1	PF00067	Cytochrome P450	2e-82	GO:0004497|GO:0005506|GO:0016705|GO:0020037
TRINITY_DN9871_c0_g1_i3	PF00067	Cytochrome P450	3.2e-61	GO:0004497|GO:0005506|GO:0016705|GO:0020037
TRINITY_DN14076_c0_g1_i3	PF04851	Type III restriction enzyme, res subunit	7.4e-17	GO:0003677|GO:0005524|GO:0016787
TRINITY_DN14076_c0_g1_i3	PF02170	PAZ domain	3.2e-14	GO:0005515
TRINITY_DN14076_c0_g1_i3	PF03368	Dicer dimerisation domain	5.8e-25	NA
TRINITY_DN14076_c0_g1_i3	PF00636	Ribonuclease III domain	2.7e-8	GO:0004525|GO:0006396
TRINITY_DN14076_c0_g1_i3	PF00271	Helicase conserved C-terminal domain	1.3e-18	-
TRINITY_DN14076_c0_g1_i3	PF00636	Ribonuclease III domain	5.3e-20	GO:0004525|GO:0006396
TRINITY_DN29525_c0_g1_i2	PF00141	Peroxidase	1.9000000000000002e-74	GO:0004601|GO:0006979|GO:0020037
TRINITY_DN749_c0_g1_i5	PF00069	Protein kinase domain	1.2e-63	GO:0004672|GO:0005524|GO:0006468
TRINITY_DN2539_c0_g1_i10	PF03106	WRKY DNA -binding domain	2.9e-25	GO:0003700|GO:0006355|GO:0043565
TRINITY_DN2539_c0_g1_i10	PF10533	Plant zinc cluster domain	4.4e-18	-
TRINITY_DN2527_c0_g1_i12	PF00067	Cytochrome P450	1.3999999999999998e-41	GO:0004497|GO:0005506|GO:0016705|GO:0020037
TRINITY_DN2527_c0_g1_i12	PF00067	Cytochrome P450	1.1e-23	GO:0004497|GO:0005506|GO:0016705|GO:0020037
TRINITY_DN2546_c0_g1_i9	PF00067	Cytochrome P450	1.1e-20	GO:0004497|GO:0005506|GO:0016705|GO:0020037
TRINITY_DN2546_c0_g1_i9	PF00067	Cytochrome P450	3.1000000000000002e-34	GO:0004497|GO:0005506|GO:0016705|GO:0020037
TRINITY_DN2557_c0_g1_i1	PF00141	Peroxidase	2.5e-77	GO:0004601|GO:0006979|GO:0020037
TRINITY_DN6514_c0_g1_i24	PF16487	Mid domain of argonaute	3e-10	-
TRINITY_DN6514_c0_g1_i24	PF02171	Piwi domain	6.099999999999999e-117	GO:0003676
TRINITY_DN6514_c0_g1_i24	PF16486	N-terminal domain of argonaute	1.1e-31	-
TRINITY_DN6514_c0_g1_i24	PF02170	PAZ domain	2.9e-26	GO:0005515
TRINITY_DN6514_c0_g1_i24	PF08699	Argonaute linker 1 domain	6.6e-20	-
TRINITY_DN6587_c0_g1_i1	PF01370	NAD dependent epimerase/dehydratase family	1.7e-12	-
TRINITY_DN6587_c0_g1_i2	PF01370	NAD dependent epimerase/dehydratase family	3.1e-26	-
TRINITY_DN4280_c0_g1_i18	PF02365	No apical meristem (NAM) protein	8.2e-25	GO:0003677|GO:0006355
TRINITY_DN4295_c0_g1_i36	PF00005	ABC transporter	3.5999999999999997e-33	GO:0005524
TRINITY_DN4295_c0_g1_i36	PF00664	ABC transporter transmembrane region	1.1e-61	GO:0005524|GO:0016020|GO:0055085|GO:0140359
TRINITY_DN4295_c0_g1_i36	PF00664	ABC transporter transmembrane region	2e-59	GO:0005524|GO:0016020|GO:0055085|GO:0140359
TRINITY_DN4295_c0_g1_i36	PF00005	ABC transporter	2.1e-15	GO:0005524
TRINITY_DN4274_c0_g1_i11	PF03171	2OG-Fe(II) oxygenase superfamily	8.800000000000001e-27	-
TRINITY_DN4274_c0_g1_i11	PF14226	non-haem dioxygenase in morphine synthesis N-terminal	1.6000000000000002e-23	-
TRINITY_DN4274_c0_g1_i14	PF14226	non-haem dioxygenase in morphine synthesis N-terminal	8.6e-23	-
TRINITY_DN4274_c0_g1_i14	PF03171	2OG-Fe(II) oxygenase superfamily	1.2e-26	-
TRINITY_DN4296_c0_g1_i3	PF00069	Protein kinase domain	1e-15	GO:0004672|GO:0005524|GO:0006468
TRINITY_DN4296_c0_g1_i3	PF00069	Protein kinase domain	4.7e-24	GO:0004672|GO:0005524|GO:0006468
TRINITY_DN4296_c0_g1_i7	PF00069	Protein kinase domain	2.2e-15	GO:0004672|GO:0005524|GO:0006468
TRINITY_DN4296_c0_g1_i7	PF00069	Protein kinase domain	4.7e-24	GO:0004672|GO:0005524|GO:0006468
TRINITY_DN25254_c0_g1_i1	PF00069	Protein kinase domain	5.9e-13	GO:0004672|GO:0005524|GO:0006468
TRINITY_DN19193_c0_g1_i1	PF00067	Cytochrome P450	1.3e-82	GO:0004497|GO:0005506|GO:0016705|GO:0020037
