# Supplementary material for: De Novo Transcriptome Assembly of Cedar (Cedrela odorata L.) and Differential Gene Expression Involved in Herbivore Resistance
Source: Curr Issues Mol Biol. 2024 Aug 14;46(8):8794–806. doi: 10.3390/cimb46080520 (PMC11352976; doi:10.3390/cimb46080520)
Supplement: Supplementary file 1 [file cimb-46-00520-s001.zip › Supplementary/S2 Downregulated.xlsx]

## Sheet: S2 Downregulated
Transcripts	Genes	Pfam ID	Pfam family	Pvalue	GO terms
TRINITY_DN11101_c0_g1_i1	Argonaute 8	PF16486	N-terminal domain of argonaute	9.2e-17	-
TRINITY_DN11101_c0_g1_i11	Argonaute 8	PF16486	N-terminal domain of argonaute	9.2e-17	-
TRINITY_DN1939_c1_g1_i3	CYP94B67	PF00067	Cytochrome P450	8.1e-50	GO:0004497|GO:0005506|GO:0016705|GO:0020037
TRINITY_DN22710_c0_g1_i4	Peroxidase (Fragment)	PF00141	Peroxidase	5.4999999999999994e-73	GO:0004601|GO:0006979|GO:0020037
TRINITY_DN53472_c0_g1_i1	Dimethylnonatriene synthase	PF00067	Cytochrome P450	2.7e-82	GO:0004497|GO:0005506|GO:0016705|GO:0020037
TRINITY_DN30520_c0_g1_i2	TAT2-like protein 1	PF00155	Aminotransferase class I and II	4.6e-60	GO:0009058|GO:0030170
TRINITY_DN8899_c0_g1_i10	Cytochrome P450 82D125	PF00067	Cytochrome P450	8.7e-74	GO:0004497|GO:0005506|GO:0016705|GO:0020037
TRINITY_DN4845_c0_g1_i2	Ribulose bisphosphate carboxylase small subunit, chloroplastic	PF00101	Ribulose bisphosphate carboxylase, small chain	7.1e-10	-
TRINITY_DN6196_c0_g1_i2	Beta-amylase 5	PF05687	BES1/BZR1 plant transcription factor, N-terminal	1.6999999999999998e-44	-
TRINITY_DN6196_c0_g1_i2	Beta-amylase 5	PF01373	Glycosyl hydrolase family 14	6.1e-45	GO:0000272|GO:0016161
TRINITY_DN2717_c0_g1_i2	Type B response regulator RRB2d (Fragment)	PF00072	Response regulator receiver domain	1.9e-15	GO:0000160
TRINITY_DN18842_c0_g1_i2	BTB domain-containing protein	PF00651	BTB/POZ domain	1.2e-10	GO:0005515
TRINITY_DN18842_c0_g1_i2	BTB domain-containing protein	PF13637	Ankyrin repeats (many copies)	5.1e-6	GO:0005515
TRINITY_DN18842_c0_g1_i2	BTB domain-containing protein	PF11900	Domain of unknown function (DUF3420)	3.9e-9	-
TRINITY_DN18842_c0_g1_i2	BTB domain-containing protein	PF12313	NPR1/NIM1 like defence protein C terminal	1.4999999999999999e-90	-
TRINITY_DN18550_c0_g1_i17	Beta-amylase 5	PF01373	Glycosyl hydrolase family 14	5.7e-100	GO:0000272|GO:0016161
TRINITY_DN18550_c0_g1_i17	Beta-amylase 5	PF05687	BES1/BZR1 plant transcription factor, N-terminal	6.699999999999999e-38	-
TRINITY_DN6083_c0_g1_i1	Paraxanthine methyltransferase 2	PF03492	SAM dependent carboxyl methyltransferase	3.5000000000000003e-34	GO:0008168
TRINITY_DN1190_c0_g1_i6	COI1-1	PF01221	Dynein light chain type 1	2.5e-17	GO:0007017|GO:0030286
TRINITY_DN664_c0_g1_i18	Peroxidase (Fragment)	PF00141	Peroxidase	1.1000000000000001e-60	GO:0004601|GO:0006979|GO:0020037
TRINITY_DN18842_c0_g1_i1	BTB domain-containing protein	PF12313	NPR1/NIM1 like defence protein C terminal	1.1e-52	-
TRINITY_DN18842_c0_g1_i1	BTB domain-containing protein	PF13637	Ankyrin repeats (many copies)	4.4e-6	GO:0005515
TRINITY_DN18842_c0_g1_i1	BTB domain-containing protein	PF11900	Domain of unknown function (DUF3420)	3.3e-9	-
TRINITY_DN18842_c0_g1_i1	BTB domain-containing protein	PF00651	BTB/POZ domain	9.5e-11	GO:0005515
TRINITY_DN15587_c0_g1_i3	Peroxidase (Fragment)	PF00141	Peroxidase	5.7e-77	GO:0004601|GO:0006979|GO:0020037
TRINITY_DN6256_c1_g1_i14	Ribulose bisphosphate carboxylase large chain (Fragment)	PF00016	Ribulose bisphosphate carboxylase large chain, catalytic domain	2.9e-126	GO:0000287|GO:0016984
TRINITY_DN6256_c1_g1_i14	Ribulose bisphosphate carboxylase large chain (Fragment)	PF02788	Ribulose bisphosphate carboxylase large chain, N-terminal domain	1.8999999999999998e-44	GO:0015977|GO:0016984
TRINITY_DN2557_c0_g2_i1	Peroxidase (Fragment)	PF00141	Peroxidase	2.7e-80	GO:0004601|GO:0006979|GO:0020037
TRINITY_DN4672_c0_g1_i8	Nitrile-specifier protein 2	PF01344	Kelch motif	3.5e-5	GO:0005515
TRINITY_DN4672_c0_g1_i8	Nitrile-specifier protein 2	PF01344	Kelch motif	8.5e-6	GO:0005515
TRINITY_DN4672_c0_g1_i8	Nitrile-specifier protein 2	PF01344	Kelch motif	2.6e-11	GO:0005515
TRINITY_DN4672_c0_g1_i8	Nitrile-specifier protein 2	PF13418	Galactose oxidase, central domain	0.0005	NA
TRINITY_DN4672_c0_g1_i8	Nitrile-specifier protein 2	PF13418	Galactose oxidase, central domain	1.4e-10	NA
TRINITY_DN4672_c0_g1_i4	Nitrile-specifier protein 2	PF01344	Kelch motif	3.5e-5	GO:0005515
TRINITY_DN4672_c0_g1_i4	Nitrile-specifier protein 2	PF01344	Kelch motif	8.5e-6	GO:0005515
TRINITY_DN4672_c0_g1_i4	Nitrile-specifier protein 2	PF01344	Kelch motif	2.6e-11	GO:0005515
TRINITY_DN4672_c0_g1_i4	Nitrile-specifier protein 2	PF13418	Galactose oxidase, central domain	0.0005	NA
TRINITY_DN4672_c0_g1_i4	Nitrile-specifier protein 2	PF13418	Galactose oxidase, central domain	1.4e-10	NA
TRINITY_DN4672_c0_g1_i7	Nitrile-specifier protein 2	PF01344	Kelch motif	3.5e-5	GO:0005515
TRINITY_DN4672_c0_g1_i7	Nitrile-specifier protein 2	PF01344	Kelch motif	8.5e-6	GO:0005515
TRINITY_DN4672_c0_g1_i7	Nitrile-specifier protein 2	PF01344	Kelch motif	2.6e-11	GO:0005515
TRINITY_DN4672_c0_g1_i7	Nitrile-specifier protein 2	PF13418	Galactose oxidase, central domain	0.0005	NA
TRINITY_DN4672_c0_g1_i7	Nitrile-specifier protein 2	PF13418	Galactose oxidase, central domain	1.4e-10	NA
TRINITY_DN17426_c0_g2_i6	cytokinin dehydrogenase	PF09265	Cytokinin dehydrogenase 1, FAD and cytokinin binding	5.5e-40	GO:0009690|GO:0019139|GO:0050660
TRINITY_DN17426_c0_g2_i6	cytokinin dehydrogenase	PF01565	FAD binding domain	4.1e-17	GO:0050660
TRINITY_DN5460_c0_g1_i5	COI1-1	PF18791	Transport inhibitor response 1 protein domain	1.2e-26	-
TRINITY_DN5460_c0_g1_i5	COI1-1	PF18511	F-box	4.8e-21	-
TRINITY_DN15866_c0_g1_i1	Peroxidase (Fragment)	PF00141	Peroxidase	3.4000000000000003e-81	GO:0004601|GO:0006979|GO:0020037
TRINITY_DN1213_c0_g2_i2	Chloroplast translation elongation factor (Fragment)	PF00009	Elongation factor Tu GTP binding domain	2.2e-55	GO:0003924|GO:0005525
TRINITY_DN1213_c0_g2_i2	Chloroplast translation elongation factor (Fragment)	PF03143	Elongation factor Tu C-terminal domain	5.3e-39	-
TRINITY_DN1213_c0_g2_i2	Chloroplast translation elongation factor (Fragment)	PF03144	Elongation factor Tu domain 2	3.1e-18	GO:0005525
TRINITY_DN21808_c1_g1_i2	Argonaute 7	PF16486	N-terminal domain of argonaute	1.2e-16	-
TRINITY_DN21808_c1_g1_i2	Argonaute 7	PF02171	Piwi domain	1.3e-94	GO:0003676
TRINITY_DN21808_c1_g1_i2	Argonaute 7	PF02170	PAZ domain	4.5e-25	GO:0005515
TRINITY_DN21808_c1_g1_i2	Argonaute 7	PF08699	Argonaute linker 1 domain	9.1e-15	-
TRINITY_DN7133_c0_g1_i12	Beta-amylase 5	PF01373	Glycosyl hydrolase family 14	1.4e-17	GO:0000272|GO:0016161
TRINITY_DN22710_c0_g1_i1	Peroxidase (Fragment)	PF00141	Peroxidase	1.8999999999999998e-73	GO:0004601|GO:0006979|GO:0020037
TRINITY_DN11012_c0_g1_i2	PDF1.2-like protein	PF00304	Gamma-thionin family	6e-19	NA
TRINITY_DN988_c1_g1_i17	allene-oxide cyclase (Fragment)	PF06351	Allene oxide cyclase	5.1e-96	GO:0016853
TRINITY_DN28567_c0_g1_i1	Peroxidase (Fragment)	PF00141	Peroxidase	2.6999999999999997e-31	GO:0004601|GO:0006979|GO:0020037
TRINITY_DN414_c0_g1_i5	COI1-1	PF18511	F-box	3.6e-21	-
TRINITY_DN414_c0_g1_i5	COI1-1	PF18791	Transport inhibitor response 1 protein domain	1.3e-23	-
TRINITY_DN4672_c0_g1_i4	Nitrile-specifier protein 2	PF03492	SAM dependent carboxyl methyltransferase	7e-119	GO:0008168
TRINITY_DN57467_c0_g1_i1	Cytochrome P450 82D125	PF00067	Cytochrome P450	5.3e-93	GO:0004497|GO:0005506|GO:0016705|GO:0020037
TRINITY_DN12194_c0_g1_i2	Peroxidase (Fragment)	PF00141	Peroxidase	9.7e-40	GO:0004601|GO:0006979|GO:0020037
TRINITY_DN6631_c0_g2_i1	Ribulose bisphosphate carboxylase large chain (Fragment)	PF00284	Lumenal portion of Cytochrome b559, alpha (gene psbE) subunit	3.3e-21	GO:0009523|GO:0015979|GO:0016020|GO:0046872
TRINITY_DN6631_c0_g2_i1	Ribulose bisphosphate carboxylase large chain (Fragment)	PF00283	Cytochrome b559, alpha (gene psbE) and beta (gene psbF)subunits	1.2e-15	GO:0015979
TRINITY_DN6631_c0_g2_i4	Ribulose bisphosphate carboxylase large chain (Fragment)	PF00284	Lumenal portion of Cytochrome b559, alpha (gene psbE) subunit	3.3e-21	GO:0009523|GO:0015979|GO:0016020|GO:0046872
TRINITY_DN6631_c0_g2_i4	Ribulose bisphosphate carboxylase large chain (Fragment)	PF00283	Cytochrome b559, alpha (gene psbE) and beta (gene psbF)subunits	1.2e-15	GO:0015979
TRINITY_DN16508_c0_g2_i5	Type A response regulator RRA5 (Fragment)	PF00072	Response regulator receiver domain	4.1e-21	GO:0000160
TRINITY_DN6631_c0_g2_i1	Ribulose bisphosphate carboxylase large chain (Fragment)	PF02392	Ycf4	5.3e-76	GO:0009522|GO:0009579|GO:0015979|GO:0016020
TRINITY_DN6631_c0_g2_i4	Ribulose bisphosphate carboxylase large chain (Fragment)	PF02392	Ycf4	5.3e-76	GO:0009522|GO:0009579|GO:0015979|GO:0016020
TRINITY_DN11309_c0_g1_i6	Beta-amylase 5	PF01373	Glycosyl hydrolase family 14	7.3e-62	GO:0000272|GO:0016161
TRINITY_DN37741_c0_g1_i2	Chloroplast translation elongation factor (Fragment)	PF03143	Elongation factor Tu C-terminal domain	7.1e-39	-
TRINITY_DN37741_c0_g1_i2	Chloroplast translation elongation factor (Fragment)	PF00009	Elongation factor Tu GTP binding domain	4.9e-54	GO:0003924|GO:0005525
TRINITY_DN37741_c0_g1_i2	Chloroplast translation elongation factor (Fragment)	PF03144	Elongation factor Tu domain 2	1.2e-19	GO:0005525
TRINITY_DN4577_c0_g1_i1	Type B response regulator RRB2d (Fragment)	PF00072	Response regulator receiver domain	4.9e-21	GO:0000160
TRINITY_DN2864_c0_g1_i1	Peroxidase (Fragment)	PF00141	Peroxidase	1.0000000000000001e-81	GO:0004601|GO:0006979|GO:0020037
TRINITY_DN2717_c0_g1_i3	Type B response regulator RRB2d (Fragment)	PF00249	Myb-like DNA-binding domain	1.8e-6	-
TRINITY_DN2717_c0_g1_i3	Type B response regulator RRB2d (Fragment)	PF00072	Response regulator receiver domain	9.4e-23	GO:0000160
TRINITY_DN11309_c0_g1_i6	Beta-amylase 5	PF01373	Glycosyl hydrolase family 14	1.7e-14	GO:0000272|GO:0016161
TRINITY_DN6196_c0_g1_i5	Beta-amylase 5	PF01373	Glycosyl hydrolase family 14	5.7e-84	GO:0000272|GO:0016161
TRINITY_DN664_c0_g1_i1	Peroxidase (Fragment)	PF00141	Peroxidase	7.499999999999999e-61	GO:0004601|GO:0006979|GO:0020037
TRINITY_DN14968_c0_g1_i1	Cytochrome P450 82D125	PF00067	Cytochrome P450	1.4e-90	GO:0004497|GO:0005506|GO:0016705|GO:0020037
TRINITY_DN6631_c0_g2_i4	Ribulose bisphosphate carboxylase large chain (Fragment)	PF01333	Apocytochrome F, C-terminal	4e-50	GO:0005506|GO:0009055|GO:0015979|GO:0020037|GO:0042651
TRINITY_DN6631_c0_g2_i4	Ribulose bisphosphate carboxylase large chain (Fragment)	PF16639	Apocytochrome F, N-terminal	7.7e-77	-
TRINITY_DN6631_c0_g2_i1	Ribulose bisphosphate carboxylase large chain (Fragment)	PF01333	Apocytochrome F, C-terminal	4e-50	GO:0005506|GO:0009055|GO:0015979|GO:0020037|GO:0042651
TRINITY_DN6631_c0_g2_i1	Ribulose bisphosphate carboxylase large chain (Fragment)	PF16639	Apocytochrome F, N-terminal	7.7e-77	-
TRINITY_DN11794_c0_g1_i2	Isopentenyltransferase 2 (Fragment)	PF01715	IPP transferase	3.7e-55	NA
TRINITY_DN4845_c0_g1_i1	Ribulose bisphosphate carboxylase small subunit, chloroplastic	PF00101	Ribulose bisphosphate carboxylase, small chain	8.6e-39	-
TRINITY_DN6631_c0_g2_i4	Ribulose bisphosphate carboxylase large chain (Fragment)	PF03040	CemA family	8.8e-74	GO:0016020
TRINITY_DN6631_c0_g2_i1	Ribulose bisphosphate carboxylase large chain (Fragment)	PF03040	CemA family	8.8e-74	GO:0016020
TRINITY_DN4577_c0_g1_i3	Type B response regulator RRB2d (Fragment)	PF00072	Response regulator receiver domain	3.6e-21	GO:0000160
TRINITY_DN11779_c0_g1_i6	Cytokinin riboside 5'-monophosphate phosphoribohydrolase (Fragment)	PF03641	Possible lysine decarboxylase	1.5e-45	-
TRINITY_DN4672_c0_g1_i8	Nitrile-specifier protein 2	PF03492	SAM dependent carboxyl methyltransferase	9.1e-64	GO:0008168
TRINITY_DN4672_c0_g1_i8	Nitrile-specifier protein 2	PF03492	SAM dependent carboxyl methyltransferase	4.7999999999999994e-48	GO:0008168
TRINITY_DN11779_c0_g1_i2	Cytokinin riboside 5'-monophosphate phosphoribohydrolase (Fragment)	PF03641	Possible lysine decarboxylase	3e-45	-
TRINITY_DN4017_c0_g1_i4	CYP94B67	PF00067	Cytochrome P450	3.7e-78	GO:0004497|GO:0005506|GO:0016705|GO:0020037
TRINITY_DN865_c1_g1_i10	Paraxanthine methyltransferase 2	PF03492	SAM dependent carboxyl methyltransferase	8.6e-96	GO:0008168
TRINITY_DN6631_c0_g2_i4	Ribulose bisphosphate carboxylase large chain (Fragment)	PF00006	ATP synthase alpha/beta family, nucleotide-binding domain	5.3e-9	GO:0005524
TRINITY_DN6631_c0_g2_i4	Ribulose bisphosphate carboxylase large chain (Fragment)	PF02874	ATP synthase alpha/beta family, beta-barrel domain	2.7e-23	GO:0046034|GO:1902600
TRINITY_DN6631_c0_g2_i1	Ribulose bisphosphate carboxylase large chain (Fragment)	PF00006	ATP synthase alpha/beta family, nucleotide-binding domain	5.3e-9	GO:0005524
TRINITY_DN6631_c0_g2_i1	Ribulose bisphosphate carboxylase large chain (Fragment)	PF02874	ATP synthase alpha/beta family, beta-barrel domain	2.7e-23	GO:0046034|GO:1902600
TRINITY_DN7024_c0_g1_i3	Peroxidase (Fragment)	PF00141	Peroxidase	7.6e-69	GO:0004601|GO:0006979|GO:0020037
TRINITY_DN3169_c0_g1_i2	allene-oxide cyclase (Fragment)	PF06351	Allene oxide cyclase	9.299999999999999e-58	GO:0016853
TRINITY_DN14968_c0_g1_i2	Cytochrome P450 82D125	PF00067	Cytochrome P450	1.8999999999999998e-24	GO:0004497|GO:0005506|GO:0016705|GO:0020037
TRINITY_DN5310_c0_g1_i5	Dimethylnonatriene synthase	PF00067	Cytochrome P450	1.1999999999999999e-82	GO:0004497|GO:0005506|GO:0016705|GO:0020037
TRINITY_DN6631_c0_g2_i1	Ribulose bisphosphate carboxylase large chain (Fragment)	PF01039	Carboxyl transferase domain	2e-19	-
TRINITY_DN6631_c0_g2_i4	Ribulose bisphosphate carboxylase large chain (Fragment)	PF01039	Carboxyl transferase domain	2e-19	-
TRINITY_DN16508_c0_g2_i2	Type A response regulator RRA5 (Fragment)	PF00072	Response regulator receiver domain	6.7e-11	GO:0000160
TRINITY_DN158_c0_g1_i10	Type B response regulator RRB2d (Fragment)	PF06203	CCT motif	1e-16	GO:0005515
TRINITY_DN4845_c0_g1_i2	Ribulose bisphosphate carboxylase small subunit, chloroplastic	PF00101	Ribulose bisphosphate carboxylase, small chain	1.9e-25	-
TRINITY_DN11101_c0_g1_i11	Argonaute 8	PF16488	Argonaute linker 2 domain	4.1e-13	-
TRINITY_DN11101_c0_g1_i11	Argonaute 8	PF02170	PAZ domain	1.4e-14	GO:0005515
TRINITY_DN11101_c0_g1_i11	Argonaute 8	PF02171	Piwi domain	4.7e-7	GO:0003676
TRINITY_DN1190_c0_g1_i6	COI1-1	PF13516	Leucine Rich repeat	43	GO:0005515
TRINITY_DN1190_c0_g1_i6	COI1-1	PF13516	Leucine Rich repeat	1.6	GO:0005515
TRINITY_DN1190_c0_g1_i6	COI1-1	PF18511	F-box	1.2e-14	-
TRINITY_DN1190_c0_g1_i6	COI1-1	PF18791	Transport inhibitor response 1 protein domain	3.9e-21	-
TRINITY_DN78_c0_g2_i2	Ribosomal protein S4 (Fragment)	PF01479	S4 domain	1.3e-13	GO:0003723
TRINITY_DN10370_c0_g1_i2	Mg protoporphyrin IX chelatase (Fragment)	PF01078	Magnesium chelatase, subunit ChlI	1.7e-7	GO:0005524
TRINITY_DN10370_c0_g1_i2	Mg protoporphyrin IX chelatase (Fragment)	PF17863	AAA lid domain	3.2e-20	-
TRINITY_DN6681_c0_g1_i2	Beta-amylase 5	PF01373	Glycosyl hydrolase family 14	2.7999999999999993e-120	GO:0000272|GO:0016161
TRINITY_DN17834_c0_g2_i1	Cytochrome P450 82D125	PF00067	Cytochrome P450	8.5e-79	GO:0004497|GO:0005506|GO:0016705|GO:0020037
TRINITY_DN5570_c0_g1_i2	Peroxidase (Fragment)	PF00141	Peroxidase	2.8999999999999997e-75	GO:0004601|GO:0006979|GO:0020037
TRINITY_DN49660_c0_g1_i1	SCP domain-containing protein	PF00188	Cysteine-rich secretory protein family	1.2e-16	-
TRINITY_DN11101_c0_g1_i1	Argonaute 8	PF16488	Argonaute linker 2 domain	1.5e-13	-
TRINITY_DN11101_c0_g1_i1	Argonaute 8	PF02170	PAZ domain	4e-15	GO:0005515
TRINITY_DN3169_c0_g1_i1	allene-oxide cyclase (Fragment)	PF06351	Allene oxide cyclase	4.2e-93	GO:0016853
TRINITY_DN17426_c0_g2_i7	cytokinin dehydrogenase	PF09265	Cytokinin dehydrogenase 1, FAD and cytokinin binding	1.6000000000000001e-28	GO:0009690|GO:0019139|GO:0050660
TRINITY_DN2557_c0_g1_i1	Peroxidase (Fragment)	PF00141	Peroxidase	2.5e-77	GO:0004601|GO:0006979|GO:0020037
TRINITY_DN7613_c0_g1_i1	Peroxidase (Fragment)	PF00141	Peroxidase	5.6000000000000005e-74	GO:0004601|GO:0006979|GO:0020037
TRINITY_DN11779_c0_g1_i3	Cytokinin riboside 5'-monophosphate phosphoribohydrolase (Fragment)	PF03641	Possible lysine decarboxylase	6e-35	-
TRINITY_DN5310_c0_g1_i4	Dimethylnonatriene synthase	PF00067	Cytochrome P450	1e-82	GO:0004497|GO:0005506|GO:0016705|GO:0020037
TRINITY_DN54447_c0_g1_i1	Peroxidase (Fragment)	PF00141	Peroxidase	8.600000000000001e-74	GO:0004601|GO:0006979|GO:0020037
TRINITY_DN5570_c0_g1_i3	Peroxidase (Fragment)	PF00141	Peroxidase	7e-78	GO:0004601|GO:0006979|GO:0020037
TRINITY_DN7613_c0_g2_i1	Peroxidase (Fragment)	PF00141	Peroxidase	2.3e-75	GO:0004601|GO:0006979|GO:0020037
TRINITY_DN1132_c0_g1_i4	Ribulose bisphosphate carboxylase small subunit, chloroplastic	PF12338	Ribulose-1,5-bisphosphate carboxylase small subunit	1.2e-26	-
TRINITY_DN1132_c0_g1_i4	Ribulose bisphosphate carboxylase small subunit, chloroplastic	PF00101	Ribulose bisphosphate carboxylase, small chain	2.1e-36	-
TRINITY_DN15179_c0_g1_i1	TAT2-like protein 1	PF00155	Aminotransferase class I and II	7.399999999999999e-54	GO:0009058|GO:0030170
TRINITY_DN6256_c1_g1_i10	Ribulose bisphosphate carboxylase large chain (Fragment)	PF00016	Ribulose bisphosphate carboxylase large chain, catalytic domain	3.8e-36	GO:0000287|GO:0016984
TRINITY_DN579_c0_g1_i4	Type B response regulator RRB2d (Fragment)	PF00249	Myb-like DNA-binding domain	5.1e-7	-
TRINITY_DN579_c0_g1_i4	Type B response regulator RRB2d (Fragment)	PF00072	Response regulator receiver domain	7.8e-23	GO:0000160
TRINITY_DN988_c1_g1_i8	allene-oxide cyclase (Fragment)	PF06351	Allene oxide cyclase	2.5e-17	GO:0016853
TRINITY_DN78_c0_g2_i2	Ribosomal protein S4 (Fragment)	PF00515	Tetratricopeptide repeat	1.1e-9	GO:0005515
TRINITY_DN4577_c0_g1_i3	Type B response regulator RRB2d (Fragment)	PF06203	CCT motif	2.6e-16	GO:0005515
TRINITY_DN28384_c0_g1_i1	Peroxidase (Fragment)	PF00141	Peroxidase	2.2999999999999998e-69	GO:0004601|GO:0006979|GO:0020037
TRINITY_DN4577_c0_g1_i1	Type B response regulator RRB2d (Fragment)	PF06203	CCT motif	1.9e-16	GO:0005515
TRINITY_DN414_c0_g1_i2	COI1-1	PF18791	Transport inhibitor response 1 protein domain	1.6000000000000002e-23	-
TRINITY_DN414_c0_g1_i2	COI1-1	PF18511	F-box	2.4e-20	-
TRINITY_DN11101_c0_g1_i1	Argonaute 8	PF08699	Argonaute linker 1 domain	6e-16	-
TRINITY_DN11101_c0_g1_i11	Argonaute 8	PF08699	Argonaute linker 1 domain	6e-16	-
TRINITY_DN1485_c0_g1_i9	Serine decarboxylase	PF00282	Pyridoxal-dependent decarboxylase conserved domain	2.5e-23	GO:0016830|GO:0019752|GO:0030170
TRINITY_DN1485_c0_g1_i3	Serine decarboxylase	PF00282	Pyridoxal-dependent decarboxylase conserved domain	2.5e-23	GO:0016830|GO:0019752|GO:0030170
TRINITY_DN19193_c0_g1_i1	Cytochrome P450 82D125	PF00067	Cytochrome P450	1.3e-82	GO:0004497|GO:0005506|GO:0016705|GO:0020037
TRINITY_DN4672_c0_g1_i7	Nitrile-specifier protein 2	PF03492	SAM dependent carboxyl methyltransferase	9e-77	GO:0008168
TRINITY_DN158_c0_g1_i10	Type B response regulator RRB2d (Fragment)	PF00072	Response regulator receiver domain	4.500000000000001e-22	GO:0000160
TRINITY_DN1132_c0_g1_i3	Ribulose bisphosphate carboxylase small subunit, chloroplastic	PF12338	Ribulose-1,5-bisphosphate carboxylase small subunit	1.2e-26	-
TRINITY_DN1132_c0_g1_i3	Ribulose bisphosphate carboxylase small subunit, chloroplastic	PF00101	Ribulose bisphosphate carboxylase, small chain	2.9e-37	-
TRINITY_DN6256_c1_g1_i10	Ribulose bisphosphate carboxylase large chain (Fragment)	PF00016	Ribulose bisphosphate carboxylase large chain, catalytic domain	3.1999999999999997e-83	GO:0000287|GO:0016984
TRINITY_DN57528_c0_g1_i1	CYP94B67	PF00067	Cytochrome P450	1.4e-62	GO:0004497|GO:0005506|GO:0016705|GO:0020037
TRINITY_DN988_c1_g1_i15	allene-oxide cyclase (Fragment)	PF06351	Allene oxide cyclase	7.7e-95	GO:0016853
TRINITY_DN13423_c0_g1_i1	Cytochrome P450 82D125	PF00067	Cytochrome P450	1.6e-75	GO:0004497|GO:0005506|GO:0016705|GO:0020037
TRINITY_DN7613_c0_g1_i5	Peroxidase (Fragment)	PF00141	Peroxidase	5.6000000000000005e-74	GO:0004601|GO:0006979|GO:0020037
TRINITY_DN2717_c0_g1_i2	Type B response regulator RRB2d (Fragment)	PF00249	Myb-like DNA-binding domain	1.4e-6	-
TRINITY_DN23011_c0_g1_i2	CYP94B67	PF00067	Cytochrome P450	1.1e-63	GO:0004497|GO:0005506|GO:0016705|GO:0020037
TRINITY_DN579_c0_g1_i10	Type B response regulator RRB2d (Fragment)	PF00249	Myb-like DNA-binding domain	5.1e-7	-
TRINITY_DN579_c0_g1_i10	Type B response regulator RRB2d (Fragment)	PF00072	Response regulator receiver domain	7.8e-23	GO:0000160
TRINITY_DN579_c0_g1_i5	Type B response regulator RRB2d (Fragment)	PF00249	Myb-like DNA-binding domain	5.1e-7	-
TRINITY_DN579_c0_g1_i5	Type B response regulator RRB2d (Fragment)	PF00072	Response regulator receiver domain	7.8e-23	GO:0000160
TRINITY_DN11779_c0_g1_i5	Cytokinin riboside 5'-monophosphate phosphoribohydrolase (Fragment)	PF03641	Possible lysine decarboxylase	1e-45	-
TRINITY_DN6631_c0_g2_i4	Ribulose bisphosphate carboxylase large chain (Fragment)	PF02788	Ribulose bisphosphate carboxylase large chain, N-terminal domain	3.2999999999999998e-43	GO:0015977|GO:0016984
TRINITY_DN6631_c0_g2_i4	Ribulose bisphosphate carboxylase large chain (Fragment)	PF00016	Ribulose bisphosphate carboxylase large chain, catalytic domain	5.399999999999999e-131	GO:0000287|GO:0016984
TRINITY_DN6631_c0_g2_i1	Ribulose bisphosphate carboxylase large chain (Fragment)	PF02788	Ribulose bisphosphate carboxylase large chain, N-terminal domain	3.2999999999999998e-43	GO:0015977|GO:0016984
TRINITY_DN6631_c0_g2_i1	Ribulose bisphosphate carboxylase large chain (Fragment)	PF00016	Ribulose bisphosphate carboxylase large chain, catalytic domain	5.399999999999999e-131	GO:0000287|GO:0016984
TRINITY_DN33855_c0_g1_i1	Peroxidase (Fragment)	PF00141	Peroxidase	6e-77	GO:0004601|GO:0006979|GO:0020037
TRINITY_DN7024_c0_g1_i4	Peroxidase (Fragment)	PF00141	Peroxidase	8.799999999999999e-69	GO:0004601|GO:0006979|GO:0020037
TRINITY_DN988_c1_g1_i11	allene-oxide cyclase (Fragment)	PF06351	Allene oxide cyclase	7.4e-95	GO:0016853
TRINITY_DN53515_c0_g1_i1	Cytochrome P450 82D125	PF00067	Cytochrome P450	2.6e-84	GO:0004497|GO:0005506|GO:0016705|GO:0020037
TRINITY_DN5714_c0_g1_i1	Peroxidase (Fragment)	PF00141	Peroxidase	1.7000000000000002e-74	GO:0004601|GO:0006979|GO:0020037
TRINITY_DN6196_c0_g1_i4	Beta-amylase 5	PF01373	Glycosyl hydrolase family 14	1.0000000000000001e-81	GO:0000272|GO:0016161
TRINITY_DN16508_c0_g2_i4	Type A response regulator RRA5 (Fragment)	PF00072	Response regulator receiver domain	4.900000000000001e-22	GO:0000160
TRINITY_DN1381_c0_g1_i8	Argonaute 4a	PF02171	Piwi domain	6.799999999999999e-105	GO:0003676
TRINITY_DN1381_c0_g1_i8	Argonaute 4a	PF08699	Argonaute linker 1 domain	3.3e-17	-
TRINITY_DN1381_c0_g1_i8	Argonaute 4a	PF02170	PAZ domain	1.1000000000000001e-30	GO:0005515
TRINITY_DN1381_c0_g1_i8	Argonaute 4a	PF16486	N-terminal domain of argonaute	2.1999999999999997e-32	-
TRINITY_DN1381_c0_g1_i8	Argonaute 4a	PF16488	Argonaute linker 2 domain	5.1e-12	-
TRINITY_DN1381_c0_g1_i8	Argonaute 4a	PF16487	Mid domain of argonaute	2.6e-6	-
TRINITY_DN5714_c0_g2_i1	Peroxidase (Fragment)	PF00141	Peroxidase	2.7e-72	GO:0004601|GO:0006979|GO:0020037
