# Supplementary material for: De Novo Transcriptome Assembly of Cedar (Cedrela odorata L.) and Differential Gene Expression Involved in Herbivore Resistance
Source: Curr Issues Mol Biol. 2024 Aug 14;46(8):8794–806. doi: 10.3390/cimb46080520 (PMC11352976; doi:10.3390/cimb46080520)
Supplement: Supplementary file 1 [file cimb-46-00520-s001.zip › Supplementary/S3 Upregulated.xlsx]

## Sheet: S3 Upregulated
Transcripts	Genes	Pfam ID	Pfam family	Pvalue	GO terms
TRINITY_DN29525_c0_g1_i2	peroxidase (Fragment)	PF00141	Peroxidase	1.9000000000000002e-74	GO:0004601|GO:0006979|GO:0020037
TRINITY_DN8960_c0_g1_i2	Transcription factor MYB102	PF00249	Myb-like DNA-binding domain	2.3e-14	-
TRINITY_DN8960_c0_g1_i2	Transcription factor MYB102	PF00249	Myb-like DNA-binding domain	1e-14	-
TRINITY_DN3182_c0_g1_i1	Transcription factor MYB102	PF00249	Myb-like DNA-binding domain	2.6e-14	-
TRINITY_DN21544_c0_g1_i1	Terpene synthase 3	PF01397	Terpene synthase, N-terminal domain	1.2e-23	GO:0010333|GO:0016829
TRINITY_DN3571_c0_g1_i5	Jasmonoyl--L-amino acid synthetase JAR4	PF03321	GH3 auxin-responsive promoter	1.9e-188	-
TRINITY_DN5697_c0_g1_i15	Protein TIFY (Fragment)	PF09425	Jas motif	1.8e-9	-
TRINITY_DN5697_c0_g1_i15	Protein TIFY (Fragment)	PF06200	tify domain	1.9e-14	-
TRINITY_DN7234_c0_g1_i6	Tuliposide A-converting enzyme b3, amyloplastic	PF07859	alpha/beta hydrolase fold	2.5e-7	GO:0016787
TRINITY_DN409_c0_g1_i6	Transcription factor MYB102	PF00249	Myb-like DNA-binding domain	5.4e-15	-
TRINITY_DN21293_c0_g1_i1	Tuliposide A-converting enzyme b2, amyloplastic	PF07859	alpha/beta hydrolase fold	1.2e-55	GO:0016787
TRINITY_DN1167_c0_g1_i12	Protein TIFY (Fragment)	PF06200	tify domain	6.2e-15	-
TRINITY_DN1167_c0_g1_i12	Protein TIFY (Fragment)	PF09425	Jas motif	3.5e-8	-
TRINITY_DN23613_c0_g1_i2	Jasmonoyl--L-amino acid synthetase JAR4	PF03321	GH3 auxin-responsive promoter	2.3e-148	-
TRINITY_DN10694_c0_g1_i3	Jasmonoyl--L-amino acid synthetase JAR4	PF03321	GH3 auxin-responsive promoter	8.2e-116	-
TRINITY_DN26422_c0_g1_i1	Cysteine proteinase RD21A	PF00112	Papain family cysteine protease	1.2e-16	GO:0006508|GO:0008234
TRINITY_DN5939_c0_g2_i2	Cytochrome P450 CYP71B41v2	PF00067	Cytochrome P450	5e-74	GO:0004497|GO:0005506|GO:0016705|GO:0020037
TRINITY_DN45110_c0_g1_i1	Cysteine proteinase RD21A	PF00112	Papain family cysteine protease	3.8999999999999993e-56	GO:0006508|GO:0008234
TRINITY_DN12089_c0_g1_i1	Transcription factor MYB102	PF00249	Myb-like DNA-binding domain	4.2e-17	-
TRINITY_DN12089_c0_g1_i1	Transcription factor MYB102	PF00249	Myb-like DNA-binding domain	5.5e-13	-
TRINITY_DN10694_c0_g1_i2	Jasmonoyl--L-amino acid synthetase JAR4	PF03321	GH3 auxin-responsive promoter	3.0999999999999998e-148	-
TRINITY_DN1167_c0_g1_i14	Protein TIFY (Fragment)	PF09425	Jas motif	1.3e-8	-
TRINITY_DN1167_c0_g1_i14	Protein TIFY (Fragment)	PF06200	tify domain	4.9e-17	-
TRINITY_DN19809_c1_g1_i1	Trimethyltridecatetraene synthase	PF00067	Cytochrome P450	2.7e-83	GO:0004497|GO:0005506|GO:0016705|GO:0020037
TRINITY_DN53795_c0_g1_i1	Cysteine proteinase RD21A	PF00396	Granulin	2.1e-10	-
TRINITY_DN53795_c0_g1_i1	Cysteine proteinase RD21A	PF00112	Papain family cysteine protease	1.2000000000000001e-80	GO:0006508|GO:0008234
TRINITY_DN53795_c0_g1_i1	Cysteine proteinase RD21A	PF08246	Cathepsin propeptide inhibitor domain (I29)	3e-17	-
TRINITY_DN7093_c0_g1_i4	Tuliposide A-converting enzyme 2, chloroplastic	PF07859	alpha/beta hydrolase fold	6.4e-54	GO:0016787
TRINITY_DN9418_c0_g1_i2	VSP-like protein 1	PF03767	HAD superfamily, subfamily IIIB (Acid phosphatase)	1.1999999999999999e-61	-
TRINITY_DN23613_c0_g1_i2	Jasmonoyl--L-amino acid synthetase JAR4	PF03321	GH3 auxin-responsive promoter	2.2e-37	-
TRINITY_DN7234_c0_g1_i6	Tuliposide A-converting enzyme b3, amyloplastic	PF07859	alpha/beta hydrolase fold	7.6e-41	GO:0016787
TRINITY_DN67_c0_g1_i6	Cysteine proteinase RD21A	PF00112	Papain family cysteine protease	1.7e-82	GO:0006508|GO:0008234
TRINITY_DN67_c0_g1_i6	Cysteine proteinase RD21A	PF08246	Cathepsin propeptide inhibitor domain (I29)	5.3e-18	-
TRINITY_DN3182_c0_g1_i1	Transcription factor MYB102	PF00249	Myb-like DNA-binding domain	1.7e-6	-
TRINITY_DN49_c0_g1_i15	Cysteine proteinase RD21A	PF00396	Granulin	7.9e-10	-
TRINITY_DN49_c0_g1_i15	Cysteine proteinase RD21A	PF00112	Papain family cysteine protease	2.8e-86	GO:0006508|GO:0008234
TRINITY_DN49_c0_g1_i15	Cysteine proteinase RD21A	PF08246	Cathepsin propeptide inhibitor domain (I29)	8.9e-18	-
TRINITY_DN5697_c0_g1_i32	Protein TIFY (Fragment)	PF09425	Jas motif	8e-14	-
TRINITY_DN5697_c0_g1_i32	Protein TIFY (Fragment)	PF06200	tify domain	8.8e-16	-
TRINITY_DN189_c0_g1_i8	Cytochrome P450 83B1	PF00067	Cytochrome P450	2.9e-19	GO:0004497|GO:0005506|GO:0016705|GO:0020037
TRINITY_DN2321_c0_g1_i11	glutamine synthetase (Fragment)	PF00120	Glutamine synthetase, catalytic domain	1.9e-10	GO:0004356|GO:0006807
TRINITY_DN2321_c0_g1_i11	glutamine synthetase (Fragment)	PF03951	Glutamine synthetase, beta-Grasp domain	1.9e-9	GO:0004356|GO:0006542|GO:0006807
TRINITY_DN1049_c2_g1_i2	Two-component response regulator arr9	PF00072	Response regulator receiver domain	6.1e-17	GO:0000160
TRINITY_DN55557_c0_g1_i1	Transcription factor MYB102	PF00249	Myb-like DNA-binding domain	1.3e-15	-
TRINITY_DN55557_c0_g1_i1	Transcription factor MYB102	PF00249	Myb-like DNA-binding domain	2.2e-12	-
TRINITY_DN10302_c0_g1_i14	MYC2-1	PF14215	bHLH-MYC and R2R3-MYB transcription factors N-terminal	2.9999999999999996e-24	-
TRINITY_DN21473_c0_g1_i7	Transcription factor MYB102	PF00249	Myb-like DNA-binding domain	4.1e-14	-
TRINITY_DN2309_c1_g1_i2	Cytochrome P450 CYP71B41v2	PF00067	Cytochrome P450	1.0999999999999999e-102	GO:0004497|GO:0005506|GO:0016705|GO:0020037
TRINITY_DN2746_c0_g1_i10	S-adenosylmethionine synthase	PF02772	S-adenosylmethionine synthetase, central domain	3.0999999999999996e-48	GO:0004478|GO:0006556
TRINITY_DN2746_c0_g1_i10	S-adenosylmethionine synthase	PF00438	S-adenosylmethionine synthetase, N-terminal domain	1.2e-42	GO:0004478|GO:0006556
TRINITY_DN2746_c0_g1_i10	S-adenosylmethionine synthase	PF02773	S-adenosylmethionine synthetase, C-terminal domain	3.4e-61	GO:0004478|GO:0006556
TRINITY_DN45110_c0_g1_i2	Cysteine proteinase RD21A	PF08246	Cathepsin propeptide inhibitor domain (I29)	8.7e-14	-
TRINITY_DN45110_c0_g1_i2	Cysteine proteinase RD21A	PF00112	Papain family cysteine protease	5e-75	GO:0006508|GO:0008234
TRINITY_DN17231_c0_g1_i3	Chitinase	PF00187	Chitin recognition protein	5.1e-14	GO:0008061
TRINITY_DN17231_c0_g1_i3	Chitinase	PF00967	Barwin family	3.2e-60	GO:0042742|GO:0050832
TRINITY_DN17231_c0_g1_i1	Chitinase	PF00187	Chitin recognition protein	5.1e-14	GO:0008061
TRINITY_DN17231_c0_g1_i1	Chitinase	PF00967	Barwin family	3.2e-60	GO:0042742|GO:0050832
TRINITY_DN13193_c0_g1_i2	Cysteine proteinase RD21A	PF08246	Cathepsin propeptide inhibitor domain (I29)	1.1e-18	-
TRINITY_DN13193_c0_g1_i2	Cysteine proteinase RD21A	PF00112	Papain family cysteine protease	9.099999999999999e-88	GO:0006508|GO:0008234
TRINITY_DN13193_c0_g1_i2	Cysteine proteinase RD21A	PF00396	Granulin	1.4e-10	-
TRINITY_DN2864_c0_g1_i2	peroxidase (Fragment)	PF00141	Peroxidase	1.8999999999999998e-24	GO:0004601|GO:0006979|GO:0020037
TRINITY_DN1420_c0_g1_i1	Trimethyltridecatetraene synthase	PF00067	Cytochrome P450	1.5999999999999998e-109	GO:0004497|GO:0005506|GO:0016705|GO:0020037
TRINITY_DN4150_c0_g1_i1	Cysteine proteinase RD21A	PF00112	Papain family cysteine protease	1.4e-78	GO:0006508|GO:0008234
TRINITY_DN4150_c0_g1_i1	Cysteine proteinase RD21A	PF08246	Cathepsin propeptide inhibitor domain (I29)	3.3e-15	-
TRINITY_DN49_c0_g1_i2	Cysteine proteinase RD21A	PF00396	Granulin	2.5e-10	-
TRINITY_DN49_c0_g1_i2	Cysteine proteinase RD21A	PF08246	Cathepsin propeptide inhibitor domain (I29)	3.3e-17	-
TRINITY_DN49_c0_g1_i2	Cysteine proteinase RD21A	PF00112	Papain family cysteine protease	7.1e-85	GO:0006508|GO:0008234
TRINITY_DN8921_c0_g1_i1	MYC2-1	PF14215	bHLH-MYC and R2R3-MYB transcription factors N-terminal	1.0999999999999999e-25	-
TRINITY_DN6039_c0_g1_i1	CAPX	PF00141	Peroxidase	1.1e-46	GO:0004601|GO:0006979|GO:0020037
TRINITY_DN12881_c0_g1_i4	Mitogen-activated protein kinase kinase 2	PF00069	Protein kinase domain	6.6e-65	GO:0004672|GO:0005524|GO:0006468
TRINITY_DN6514_c0_g1_i12	Argonaute 10	PF02171	Piwi domain	2.6e-76	GO:0003676
TRINITY_DN819_c1_g2_i1	Mitogen-activated protein kinase kinase 1	PF13499	EF-hand domain pair	2.6e-8	GO:0005509
TRINITY_DN819_c1_g2_i1	Mitogen-activated protein kinase kinase 1	PF13499	EF-hand domain pair	1.6e-15	GO:0005509
TRINITY_DN819_c1_g2_i1	Mitogen-activated protein kinase kinase 1	PF00069	Protein kinase domain	4.6e-77	GO:0004672|GO:0005524|GO:0006468
TRINITY_DN4058_c0_g1_i4	DFR1 (Fragment)	PF01370	NAD dependent epimerase/dehydratase family	9.399999999999999e-43	-
TRINITY_DN10694_c0_g1_i3	Jasmonoyl--L-amino acid synthetase JAR4	PF03321	GH3 auxin-responsive promoter	4.9e-23	-
TRINITY_DN16836_c0_g1_i4	Cysteine proteinase RD21A	PF00112	Papain family cysteine protease	4.2999999999999996e-83	GO:0006508|GO:0008234
TRINITY_DN16836_c0_g1_i4	Cysteine proteinase RD21A	PF08246	Cathepsin propeptide inhibitor domain (I29)	6e-16	-
TRINITY_DN4149_c0_g1_i1	Cytochrome P450 CYP71B41v2	PF00067	Cytochrome P450	1.7e-98	GO:0004497|GO:0005506|GO:0016705|GO:0020037
TRINITY_DN189_c0_g1_i9	Trimethyltridecatetraene synthase	PF00067	Cytochrome P450	8.9e-103	GO:0004497|GO:0005506|GO:0016705|GO:0020037
TRINITY_DN105_c0_g1_i3	Mitogen-activated protein kinase kinase 1	PF00069	Protein kinase domain	3.6e-67	GO:0004672|GO:0005524|GO:0006468
TRINITY_DN2321_c0_g1_i3	glutamine synthetase (Fragment)	PF03951	Glutamine synthetase, beta-Grasp domain	1.1e-10	GO:0004356|GO:0006542|GO:0006807
TRINITY_DN14983_c0_g1_i1	Jasmonoyl--L-amino acid synthetase JAR4	PF03321	GH3 auxin-responsive promoter	6.4999999999999996e-198	-
TRINITY_DN17231_c0_g1_i1	Chitinase	PF07123	Photosystem II reaction centre W protein (PsbW)	1.6e-43	GO:0009507|GO:0009523|GO:0015979
TRINITY_DN3320_c0_g1_i11	CAPX	PF00141	Peroxidase	2.3999999999999998e-43	GO:0004601|GO:0006979|GO:0020037
TRINITY_DN8729_c0_g1_i4	Tuliposide A-converting enzyme 2, chloroplastic	PF07859	alpha/beta hydrolase fold	5.8e-22	GO:0016787
TRINITY_DN245_c0_g2_i1	S-adenosylmethionine synthase	PF00438	S-adenosylmethionine synthetase, N-terminal domain	8.3e-43	GO:0004478|GO:0006556
TRINITY_DN245_c0_g2_i1	S-adenosylmethionine synthase	PF02773	S-adenosylmethionine synthetase, C-terminal domain	3.7e-62	GO:0004478|GO:0006556
TRINITY_DN245_c0_g2_i1	S-adenosylmethionine synthase	PF02772	S-adenosylmethionine synthetase, central domain	6.1e-48	GO:0004478|GO:0006556
TRINITY_DN16750_c0_g1_i2	Trimethyltridecatetraene synthase	PF00067	Cytochrome P450	1.4999999999999998e-104	GO:0004497|GO:0005506|GO:0016705|GO:0020037
TRINITY_DN10742_c0_g1_i8	MYC2-1	PF14215	bHLH-MYC and R2R3-MYB transcription factors N-terminal	2.9e-54	-
TRINITY_DN1930_c0_g1_i4	Cytochrome P450 CYP71B41v2	PF00067	Cytochrome P450	1.0999999999999998e-105	GO:0004497|GO:0005506|GO:0016705|GO:0020037
TRINITY_DN398_c0_g1_i2	Cytochrome P450 CYP71B41v2	PF00067	Cytochrome P450	7.2e-103	GO:0004497|GO:0005506|GO:0016705|GO:0020037
TRINITY_DN1014_c0_g1_i3	ERF9 (Fragment)	PF00847	AP2 domain	1.1e-14	GO:0003700|GO:0006355
TRINITY_DN2321_c0_g1_i12	glutamine synthetase (Fragment)	PF00120	Glutamine synthetase, catalytic domain	9.2e-10	GO:0004356|GO:0006807
TRINITY_DN2321_c0_g1_i5	glutamine synthetase (Fragment)	PF03951	Glutamine synthetase, beta-Grasp domain	1.1e-10	GO:0004356|GO:0006542|GO:0006807
TRINITY_DN7080_c0_g2_i1	ERF1 (Fragment)	PF00847	AP2 domain	1.1e-13	GO:0003700|GO:0006355
TRINITY_DN6039_c0_g1_i3	CAPX	PF00141	Peroxidase	2.4e-34	GO:0004601|GO:0006979|GO:0020037
TRINITY_DN6514_c0_g1_i24	Argonaute 10	PF16487	Mid domain of argonaute	3e-10	-
TRINITY_DN6514_c0_g1_i24	Argonaute 10	PF02171	Piwi domain	6.099999999999999e-117	GO:0003676
TRINITY_DN2996_c0_g1_i2	Mitogen-activated protein kinase kinase 1	PF07714	Protein tyrosine and serine/threonine kinase	2.5e-40	GO:0004672|GO:0006468
TRINITY_DN54_c0_g2_i1	ERF9 (Fragment)	PF00847	AP2 domain	9.6e-15	GO:0003700|GO:0006355
TRINITY_DN7827_c0_g1_i1	peroxidase (Fragment)	PF00141	Peroxidase	1.8e-71	GO:0004601|GO:0006979|GO:0020037
TRINITY_DN6202_c0_g1_i1	Cysteine proteinase RD21A	PF00112	Papain family cysteine protease	6.099999999999999e-82	GO:0006508|GO:0008234
TRINITY_DN6202_c0_g1_i1	Cysteine proteinase RD21A	PF08246	Cathepsin propeptide inhibitor domain (I29)	4.1e-20	-
TRINITY_DN105_c0_g1_i2	Mitogen-activated protein kinase kinase 1	PF00069	Protein kinase domain	2.5e-68	GO:0004672|GO:0005524|GO:0006468
TRINITY_DN2421_c0_g1_i15	Predicted protein	PF00188	Cysteine-rich secretory protein family	4e-20	-
TRINITY_DN8272_c0_g1_i2	ERF1 (Fragment)	PF00847	AP2 domain	8.9e-15	GO:0003700|GO:0006355
TRINITY_DN3320_c0_g1_i8	CAPX	PF00141	Peroxidase	5e-18	GO:0004601|GO:0006979|GO:0020037
TRINITY_DN57700_c0_g1_i1	Allene oxide synthase	PF00067	Cytochrome P450	1.4e-14	GO:0004497|GO:0005506|GO:0016705|GO:0020037
TRINITY_DN1605_c0_g1_i11	Cytochrome P450 CYP71B41v2	PF00067	Cytochrome P450	8.899999999999998e-97	GO:0004497|GO:0005506|GO:0016705|GO:0020037
TRINITY_DN9645_c0_g1_i2	Allene oxide synthase	PF00067	Cytochrome P450	2e-11	GO:0004497|GO:0005506|GO:0016705|GO:0020037
TRINITY_DN7858_c0_g1_i1	Predicted protein	PF00188	Cysteine-rich secretory protein family	7.500000000000001e-22	-
TRINITY_DN19_c0_g1_i10	peroxidase (Fragment)	PF00141	Peroxidase	9.999999999999999e-69	GO:0004601|GO:0006979|GO:0020037
TRINITY_DN9418_c0_g1_i1	VSP-like protein 1	PF03767	HAD superfamily, subfamily IIIB (Acid phosphatase)	1.4999999999999999e-61	-
TRINITY_DN9418_c0_g1_i3	VSP-like protein 1	PF03767	HAD superfamily, subfamily IIIB (Acid phosphatase)	1.4999999999999999e-61	-
TRINITY_DN42381_c0_g1_i2	Transcription factor MYB102	PF00249	Myb-like DNA-binding domain	2.9e-15	-
TRINITY_DN42381_c0_g1_i2	Transcription factor MYB102	PF00249	Myb-like DNA-binding domain	1.3e-13	-
TRINITY_DN42381_c0_g1_i1	Transcription factor MYB102	PF00249	Myb-like DNA-binding domain	2.9e-15	-
TRINITY_DN42381_c0_g1_i1	Transcription factor MYB102	PF00249	Myb-like DNA-binding domain	1.3e-13	-
TRINITY_DN1259_c1_g1_i14	Argonaute 5	PF16486	N-terminal domain of argonaute	8.099999999999999e-35	-
TRINITY_DN1259_c1_g1_i14	Argonaute 5	PF02170	PAZ domain	5.2e-23	GO:0005515
TRINITY_DN1259_c1_g1_i14	Argonaute 5	PF16487	Mid domain of argonaute	2.8e-6	-
TRINITY_DN1259_c1_g1_i14	Argonaute 5	PF16488	Argonaute linker 2 domain	9.9e-16	-
TRINITY_DN1259_c1_g1_i14	Argonaute 5	PF08699	Argonaute linker 1 domain	8.3e-19	-
TRINITY_DN8278_c0_g2_i3	ERF9 (Fragment)	PF00847	AP2 domain	2.2e-11	GO:0003700|GO:0006355
TRINITY_DN23613_c0_g1_i5	Jasmonoyl--L-amino acid synthetase JAR4	PF03321	GH3 auxin-responsive promoter	8e-204	-
TRINITY_DN8278_c0_g1_i2	ERF9 (Fragment)	PF00847	AP2 domain	1.4e-11	GO:0003700|GO:0006355
TRINITY_DN49_c0_g1_i11	Cysteine proteinase RD21A	PF00396	Granulin	2.5e-10	-
TRINITY_DN49_c0_g1_i11	Cysteine proteinase RD21A	PF00112	Papain family cysteine protease	7.1e-85	GO:0006508|GO:0008234
TRINITY_DN49_c0_g1_i11	Cysteine proteinase RD21A	PF08246	Cathepsin propeptide inhibitor domain (I29)	8.9e-18	-
TRINITY_DN1014_c0_g1_i4	ERF9 (Fragment)	PF00847	AP2 domain	6.9e-15	GO:0003700|GO:0006355
TRINITY_DN11662_c0_g1_i8	TPS4 (Fragment)	PF03936	Terpene synthase family, metal binding domain	3.1e-103	GO:0000287|GO:0010333|GO:0016829
TRINITY_DN11662_c0_g1_i8	TPS4 (Fragment)	PF01397	Terpene synthase, N-terminal domain	5.4e-47	GO:0010333|GO:0016829
TRINITY_DN11985_c0_g1_i1	Tuliposide A-converting enzyme 2, chloroplastic	PF07859	alpha/beta hydrolase fold	2.4e-50	GO:0016787
TRINITY_DN23395_c0_g1_i1	Tuliposide A-converting enzyme 2, chloroplastic	PF07859	alpha/beta hydrolase fold	3.6e-45	GO:0016787
TRINITY_DN16907_c0_g1_i1	VSP-like protein 1	PF05340	Protein of unknown function (DUF740)	1.7e-6	-
TRINITY_DN4058_c0_g1_i10	DFR2 (Fragment)	PF01370	NAD dependent epimerase/dehydratase family	1.5e-10	-
TRINITY_DN21473_c0_g1_i7	Transcription factor MYB102	PF00249	Myb-like DNA-binding domain	7.3e-9	-
TRINITY_DN12997_c0_g1_i5	Mitogen-activated protein kinase kinase 1	PF00069	Protein kinase domain	4.3e-54	GO:0004672|GO:0005524|GO:0006468
TRINITY_DN1259_c1_g1_i18	Argonaute 5	PF16486	N-terminal domain of argonaute	1.2e-34	-
TRINITY_DN1259_c1_g1_i18	Argonaute 5	PF02170	PAZ domain	7.700000000000001e-23	GO:0005515
TRINITY_DN1259_c1_g1_i18	Argonaute 5	PF16488	Argonaute linker 2 domain	1.4e-15	-
TRINITY_DN1259_c1_g1_i18	Argonaute 5	PF16487	Mid domain of argonaute	5.5e-9	-
TRINITY_DN1259_c1_g1_i18	Argonaute 5	PF08699	Argonaute linker 1 domain	1.2e-18	-
TRINITY_DN1259_c1_g1_i18	Argonaute 5	PF02171	Piwi domain	1.2e-21	GO:0003676
TRINITY_DN17231_c0_g1_i3	Chitinase	PF07123	Photosystem II reaction centre W protein (PsbW)	8.3e-51	GO:0009507|GO:0009523|GO:0015979
TRINITY_DN9275_c0_g1_i6	Trimethyltridecatetraene synthase	PF00067	Cytochrome P450	8.8e-96	GO:0004497|GO:0005506|GO:0016705|GO:0020037
TRINITY_DN8921_c0_g1_i1	MYC2-1	PF00010	Helix-loop-helix DNA-binding domain	1.7e-11	GO:0046983
TRINITY_DN6514_c0_g1_i12	Argonaute 10	PF16487	Mid domain of argonaute	7.6e-15	-
TRINITY_DN6514_c0_g1_i12	Argonaute 10	PF16488	Argonaute linker 2 domain	2e-15	-
TRINITY_DN6514_c0_g1_i12	Argonaute 10	PF02171	Piwi domain	4.6e-26	GO:0003676
TRINITY_DN6514_c0_g1_i12	Argonaute 10	PF16486	N-terminal domain of argonaute	2.1e-31	-
TRINITY_DN6514_c0_g1_i12	Argonaute 10	PF02170	PAZ domain	5.1e-26	GO:0005515
TRINITY_DN6514_c0_g1_i12	Argonaute 10	PF08699	Argonaute linker 1 domain	1.1e-19	-
TRINITY_DN5697_c0_g1_i8	Protein TIFY (Fragment)	PF09425	Jas motif	4.5e-9	-
TRINITY_DN5697_c0_g1_i8	Protein TIFY (Fragment)	PF06200	tify domain	8.8e-16	-
TRINITY_DN54_c0_g1_i1	ERF9 (Fragment)	PF00847	AP2 domain	1.2e-14	GO:0003700|GO:0006355
TRINITY_DN1167_c0_g1_i16	Protein TIFY (Fragment)	PF09425	Jas motif	5.4e-13	-
TRINITY_DN1167_c0_g1_i16	Protein TIFY (Fragment)	PF06200	tify domain	8.5e-15	-
TRINITY_DN15897_c0_g1_i12	MYC2-1	PF00010	Helix-loop-helix DNA-binding domain	6.2e-12	GO:0046983
TRINITY_DN15897_c0_g1_i12	MYC2-1	PF14215	bHLH-MYC and R2R3-MYB transcription factors N-terminal	8.099999999999999e-49	-
TRINITY_DN41508_c0_g1_i1	Cytochrome P450 CYP71B41v2	PF00067	Cytochrome P450	8.3e-49	GO:0004497|GO:0005506|GO:0016705|GO:0020037
TRINITY_DN10090_c0_g2_i1	peroxidase (Fragment)	PF00141	Peroxidase	3.3e-65	GO:0004601|GO:0006979|GO:0020037
TRINITY_DN2996_c0_g1_i12	Mitogen-activated protein kinase kinase 2	PF07714	Protein tyrosine and serine/threonine kinase	6e-07	GO:0004672|GO:0006468
TRINITY_DN1167_c0_g1_i6	Protein TIFY (Fragment)	PF09425	Jas motif	2.1e-12	-
TRINITY_DN1167_c0_g1_i6	Protein TIFY (Fragment)	PF06200	tify domain	6.7e-17	-
TRINITY_DN17516_c0_g1_i1	peroxidase (Fragment)	PF00141	Peroxidase	1.5e-76	GO:0004601|GO:0006979|GO:0020037
TRINITY_DN13193_c0_g1_i1	Cysteine proteinase RD21A	PF08246	Cathepsin propeptide inhibitor domain (I29)	2.3e-19	-
TRINITY_DN13193_c0_g1_i1	Cysteine proteinase RD21A	PF00112	Papain family cysteine protease	6.6e-7	GO:0006508|GO:0008234
TRINITY_DN6202_c0_g2_i1	Cysteine proteinase RD21A	PF00112	Papain family cysteine protease	3.3999999999999997e-75	GO:0006508|GO:0008234
TRINITY_DN6202_c0_g2_i1	Cysteine proteinase RD21A	PF08246	Cathepsin propeptide inhibitor domain (I29)	2e-17	-
TRINITY_DN21544_c0_g1_i2	Terpene synthase 3	PF01397	Terpene synthase, N-terminal domain	1.4e-50	GO:0010333|GO:0016829
TRINITY_DN21544_c0_g1_i2	Terpene synthase 3	PF03936	Terpene synthase family, metal binding domain	3.1e-104	GO:0000287|GO:0010333|GO:0016829
TRINITY_DN3320_c0_g1_i8	CAPX	PF00141	Peroxidase	6.5e-14	GO:0004601|GO:0006979|GO:0020037
TRINITY_DN1259_c1_g1_i14	Argonaute 5	PF02171	Piwi domain	4.7e-22	GO:0003676
TRINITY_DN11662_c0_g1_i6	TPS4 (Fragment)	PF01397	Terpene synthase, N-terminal domain	5.199999999999999e-47	GO:0010333|GO:0016829
TRINITY_DN11662_c0_g1_i6	TPS4 (Fragment)	PF03936	Terpene synthase family, metal binding domain	3.2e-105	GO:0000287|GO:0010333|GO:0016829
TRINITY_DN2309_c1_g1_i1	Cytochrome P450 CYP71B41v2	PF00067	Cytochrome P450	1.1999999999999998e-107	GO:0004497|GO:0005506|GO:0016705|GO:0020037
TRINITY_DN41508_c0_g1_i1	Cytochrome P450 CYP71B41v2	PF00067	Cytochrome P450	1.9999999999999997e-31	GO:0004497|GO:0005506|GO:0016705|GO:0020037
TRINITY_DN12194_c0_g1_i1	peroxidase (Fragment)	PF00141	Peroxidase	3.9000000000000004e-64	GO:0004601|GO:0006979|GO:0020037
TRINITY_DN8921_c0_g1_i9	MYC2-1	PF00010	Helix-loop-helix DNA-binding domain	3.2e-11	GO:0046983
TRINITY_DN8921_c0_g1_i9	MYC2-1	PF14215	bHLH-MYC and R2R3-MYB transcription factors N-terminal	1.1e-54	-
TRINITY_DN1167_c0_g1_i4	Protein TIFY (Fragment)	PF06200	tify domain	4.8e-17	-
TRINITY_DN1167_c0_g1_i4	Protein TIFY (Fragment)	PF09425	Jas motif	1.5e-12	-
TRINITY_DN5697_c0_g1_i37	Protein TIFY (Fragment)	PF06200	tify domain	1.1e-15	-
TRINITY_DN5697_c0_g1_i37	Protein TIFY (Fragment)	PF09425	Jas motif	9.5e-14	-
TRINITY_DN17379_c1_g1_i2	VSP-like protein 1	PF03767	HAD superfamily, subfamily IIIB (Acid phosphatase)	2.2e-36	-
TRINITY_DN17379_c1_g1_i1	VSP-like protein 1	PF03767	HAD superfamily, subfamily IIIB (Acid phosphatase)	2.2e-36	-
TRINITY_DN1259_c1_g1_i18	Argonaute 5	PF02171	Piwi domain	4.6999999999999994e-67	GO:0003676
TRINITY_DN6514_c0_g1_i28	Argonaute 10	PF02171	Piwi domain	4.3e-116	GO:0003676
TRINITY_DN6514_c0_g1_i28	Argonaute 10	PF16486	N-terminal domain of argonaute	3.1999999999999997e-31	-
TRINITY_DN6514_c0_g1_i28	Argonaute 10	PF02170	PAZ domain	7.9e-26	GO:0005515
TRINITY_DN6514_c0_g1_i28	Argonaute 10	PF08699	Argonaute linker 1 domain	1.5e-19	-
TRINITY_DN6514_c0_g1_i28	Argonaute 10	PF16488	Argonaute linker 2 domain	2.8e-15	-
TRINITY_DN6514_c0_g1_i28	Argonaute 10	PF16487	Mid domain of argonaute	1.1e-14	-
TRINITY_DN45110_c0_g1_i1	Cysteine proteinase RD21A	PF08246	Cathepsin propeptide inhibitor domain (I29)	1.9e-14	-
TRINITY_DN2996_c0_g1_i12	Mitogen-activated protein kinase kinase 2	PF07714	Protein tyrosine and serine/threonine kinase	2.8e-27	GO:0004672|GO:0006468
TRINITY_DN2996_c0_g1_i14	Mitogen-activated protein kinase kinase 2	PF07714	Protein tyrosine and serine/threonine kinase	2.8e-27	GO:0004672|GO:0006468
TRINITY_DN14921_c0_g1_i6	Two-component response regulator arr9	PF00072	Response regulator receiver domain	4.9e-20	GO:0000160
TRINITY_DN1994_c0_g1_i1	MYC2-1	PF00010	Helix-loop-helix DNA-binding domain	1.2e-10	GO:0046983
TRINITY_DN1994_c0_g1_i1	MYC2-1	PF14215	bHLH-MYC and R2R3-MYB transcription factors N-terminal	5.2e-53	-
TRINITY_DN2321_c0_g1_i1	glutamine synthetase (Fragment)	PF03951	Glutamine synthetase, beta-Grasp domain	1.9e-9	GO:0004356|GO:0006542|GO:0006807
TRINITY_DN2321_c0_g1_i1	glutamine synthetase (Fragment)	PF00120	Glutamine synthetase, catalytic domain	2.3e-10	GO:0004356|GO:0006807
TRINITY_DN7093_c0_g1_i3	Tuliposide A-converting enzyme 2, chloroplastic	PF07859	alpha/beta hydrolase fold	2.7999999999999995e-56	GO:0016787
TRINITY_DN12552_c1_g1_i1	Mitogen-activated protein kinase kinase 2	PF00069	Protein kinase domain	7.299999999999999e-67	GO:0004672|GO:0005524|GO:0006468
TRINITY_DN13067_c0_g1_i8	Nerolidol synthase	PF03936	Terpene synthase family, metal binding domain	8.5e-95	GO:0000287|GO:0010333|GO:0016829
TRINITY_DN13067_c0_g1_i8	Nerolidol synthase	PF01397	Terpene synthase, N-terminal domain	1.3999999999999998e-41	GO:0010333|GO:0016829
TRINITY_DN16907_c0_g1_i3	VSP-like protein 1	PF03767	HAD superfamily, subfamily IIIB (Acid phosphatase)	5.5e-24	-
TRINITY_DN16907_c0_g1_i1	VSP-like protein 1	PF03767	HAD superfamily, subfamily IIIB (Acid phosphatase)	5.5e-24	-
TRINITY_DN5697_c0_g1_i38	Protein TIFY (Fragment)	PF09425	Jas motif	4.3e-14	-
TRINITY_DN5697_c0_g1_i38	Protein TIFY (Fragment)	PF06200	tify domain	2.8e-14	-
TRINITY_DN189_c0_g1_i5	Trimethyltridecatetraene synthase	PF00067	Cytochrome P450	2.3e-101	GO:0004497|GO:0005506|GO:0016705|GO:0020037
TRINITY_DN980_c0_g1_i2	Cytochrome P450 CYP71B41v2	PF00067	Cytochrome P450	6e-115	GO:0004497|GO:0005506|GO:0016705|GO:0020037
TRINITY_DN13689_c0_g1_i6	Cytochrome P450 CYP71B41v2	PF00067	Cytochrome P450	8e-20	GO:0004497|GO:0005506|GO:0016705|GO:0020037
TRINITY_DN9645_c0_g1_i5	Allene oxide synthase	PF00067	Cytochrome P450	5.9e-12	GO:0004497|GO:0005506|GO:0016705|GO:0020037
TRINITY_DN2996_c0_g1_i14	Mitogen-activated protein kinase kinase 2	PF07714	Protein tyrosine and serine/threonine kinase	1.7e-5	GO:0004672|GO:0006468
TRINITY_DN7513_c0_g1_i4	Cytochrome P450 CYP71B41v2	PF00067	Cytochrome P450	2.7e-106	GO:0004497|GO:0005506|GO:0016705|GO:0020037
TRINITY_DN3333_c1_g1_i5	Protein TIFY (Fragment)	PF09425	Jas motif	1.5e-9	-
TRINITY_DN3333_c1_g1_i5	Protein TIFY (Fragment)	PF06200	tify domain	9.8e-16	-
TRINITY_DN6202_c0_g1_i2	Cysteine proteinase RD21A	PF00112	Papain family cysteine protease	5.1999999999999994e-83	GO:0006508|GO:0008234
TRINITY_DN6202_c0_g1_i2	Cysteine proteinase RD21A	PF08246	Cathepsin propeptide inhibitor domain (I29)	4.1e-20	-
TRINITY_DN15029_c0_g1_i1	Transcription factor MYB102	PF00249	Myb-like DNA-binding domain	8.8e-16	-
TRINITY_DN8272_c0_g1_i1	ERF1 (Fragment)	PF00847	AP2 domain	8.9e-15	GO:0003700|GO:0006355
TRINITY_DN25125_c0_g2_i1	Transcription factor MYB102	PF00249	Myb-like DNA-binding domain	2.7e-8	-
TRINITY_DN10382_c0_g1_i8	Trimethyltridecatetraene synthase	PF20133	Protein HHL1-like	1.1e-11	-
TRINITY_DN245_c0_g1_i10	S-adenosylmethionine synthase	PF00438	S-adenosylmethionine synthetase, N-terminal domain	1.1e-42	GO:0004478|GO:0006556
TRINITY_DN245_c0_g1_i10	S-adenosylmethionine synthase	PF02772	S-adenosylmethionine synthetase, central domain	2.1999999999999997e-47	GO:0004478|GO:0006556
TRINITY_DN245_c0_g1_i10	S-adenosylmethionine synthase	PF02773	S-adenosylmethionine synthetase, C-terminal domain	1.7e-61	GO:0004478|GO:0006556
TRINITY_DN245_c0_g1_i11	S-adenosylmethionine synthase	PF00438	S-adenosylmethionine synthetase, N-terminal domain	1.1e-42	GO:0004478|GO:0006556
TRINITY_DN245_c0_g1_i11	S-adenosylmethionine synthase	PF02772	S-adenosylmethionine synthetase, central domain	2.1999999999999997e-47	GO:0004478|GO:0006556
TRINITY_DN245_c0_g1_i11	S-adenosylmethionine synthase	PF02773	S-adenosylmethionine synthetase, C-terminal domain	1.7e-61	GO:0004478|GO:0006556
TRINITY_DN16442_c0_g1_i1	Cytochrome P450 83B1	PF00067	Cytochrome P450	2.3e-99	GO:0004497|GO:0005506|GO:0016705|GO:0020037
TRINITY_DN1167_c0_g1_i7	Protein TIFY (Fragment)	PF06200	tify domain	7.5e-15	-
TRINITY_DN1167_c0_g1_i7	Protein TIFY (Fragment)	PF09425	Jas motif	4.8e-13	-
TRINITY_DN207_c0_g1_i12	Lipoxygenase (Fragment)	PF01477	PLAT/LH2 domain	9.4e-7	GO:0005515
TRINITY_DN207_c0_g1_i12	Lipoxygenase (Fragment)	PF00305	Lipoxygenase	0	GO:0016702|GO:0046872
TRINITY_DN245_c0_g1_i6	S-adenosylmethionine synthase	PF02773	S-adenosylmethionine synthetase, C-terminal domain	1.7e-61	GO:0004478|GO:0006556
TRINITY_DN245_c0_g1_i6	S-adenosylmethionine synthase	PF02772	S-adenosylmethionine synthetase, central domain	2.1999999999999997e-47	GO:0004478|GO:0006556
TRINITY_DN245_c0_g1_i6	S-adenosylmethionine synthase	PF00438	S-adenosylmethionine synthetase, N-terminal domain	5.9e-43	GO:0004478|GO:0006556
TRINITY_DN12997_c0_g1_i1	Mitogen-activated protein kinase kinase 1	PF00069	Protein kinase domain	5.799999999999999e-56	GO:0004672|GO:0005524|GO:0006468
TRINITY_DN980_c0_g1_i3	Cytochrome P450 CYP71B41v2	PF00067	Cytochrome P450	5.3e-116	GO:0004497|GO:0005506|GO:0016705|GO:0020037
TRINITY_DN5814_c0_g1_i1	ERF1 (Fragment)	PF00847	AP2 domain	2.8e-15	GO:0003700|GO:0006355
TRINITY_DN9418_c0_g1_i6	VSP-like protein 1	PF03767	HAD superfamily, subfamily IIIB (Acid phosphatase)	3.7e-62	-
TRINITY_DN13067_c0_g1_i4	Nerolidol synthase	PF01397	Terpene synthase, N-terminal domain	3.1e-10	GO:0010333|GO:0016829
TRINITY_DN13067_c0_g1_i4	Nerolidol synthase	PF03936	Terpene synthase family, metal binding domain	8.099999999999999e-95	GO:0000287|GO:0010333|GO:0016829
TRINITY_DN13067_c0_g1_i4	Nerolidol synthase	PF01397	Terpene synthase, N-terminal domain	6.2e-15	GO:0010333|GO:0016829
TRINITY_DN11181_c0_g1_i43	Mitogen-activated protein kinase kinase 2	PF07714	Protein tyrosine and serine/threonine kinase	4.9e-26	GO:0004672|GO:0006468
TRINITY_DN49_c0_g1_i7	Cysteine proteinase RD21A	PF00396	Granulin	7.9e-10	-
TRINITY_DN49_c0_g1_i7	Cysteine proteinase RD21A	PF08246	Cathepsin propeptide inhibitor domain (I29)	3.3e-17	-
TRINITY_DN49_c0_g1_i7	Cysteine proteinase RD21A	PF00112	Papain family cysteine protease	2.8e-86	GO:0006508|GO:0008234
TRINITY_DN6514_c0_g1_i24	Argonaute 10	PF16486	N-terminal domain of argonaute	1.1e-31	-
TRINITY_DN6514_c0_g1_i24	Argonaute 10	PF02170	PAZ domain	2.9e-26	GO:0005515
TRINITY_DN6514_c0_g1_i24	Argonaute 10	PF08699	Argonaute linker 1 domain	6.6e-20	-
TRINITY_DN5697_c0_g1_i11	Protein TIFY (Fragment)	PF06200	tify domain	2e-17	-
TRINITY_DN5697_c0_g1_i11	Protein TIFY (Fragment)	PF09425	Jas motif	9.5e-14	-
TRINITY_DN14436_c0_g1_i1	Putative indole-3-pyruvate monooxygenase YUCCA-like 5	PF13738	Pyridine nucleotide-disulphide oxidoreductase	2.4e-23	NA
TRINITY_DN2421_c0_g1_i7	Predicted protein	PF00188	Cysteine-rich secretory protein family	6.1e-21	-
TRINITY_DN2321_c0_g1_i16	glutamine synthetase (Fragment)	PF00120	Glutamine synthetase, catalytic domain	1.4e-13	GO:0004356|GO:0006807
TRINITY_DN2321_c0_g1_i16	glutamine synthetase (Fragment)	PF03951	Glutamine synthetase, beta-Grasp domain	2.7e-10	GO:0004356|GO:0006542|GO:0006807
TRINITY_DN2321_c0_g1_i15	glutamine synthetase (Fragment)	PF00120	Glutamine synthetase, catalytic domain	1.4e-13	GO:0004356|GO:0006807
TRINITY_DN2321_c0_g1_i15	glutamine synthetase (Fragment)	PF03951	Glutamine synthetase, beta-Grasp domain	2.7e-10	GO:0004356|GO:0006542|GO:0006807
TRINITY_DN13939_c0_g1_i14	MYC2-1	PF00010	Helix-loop-helix DNA-binding domain	2.5e-10	GO:0046983
TRINITY_DN13939_c0_g1_i14	MYC2-1	PF14215	bHLH-MYC and R2R3-MYB transcription factors N-terminal	8.2e-60	-
TRINITY_DN8278_c0_g2_i1	ERF9 (Fragment)	PF00847	AP2 domain	2.2e-11	GO:0003700|GO:0006355
TRINITY_DN4149_c0_g2_i5	Cytochrome P450 CYP71B41v2	PF00067	Cytochrome P450	6.099999999999999e-102	GO:0004497|GO:0005506|GO:0016705|GO:0020037
TRINITY_DN5697_c0_g1_i10	Protein TIFY (Fragment)	PF09425	Jas motif	4.4e-14	-
TRINITY_DN5697_c0_g1_i10	Protein TIFY (Fragment)	PF06200	tify domain	6.9e-13	-
TRINITY_DN62689_c0_g1_i1	Transcription factor MYB102	PF00249	Myb-like DNA-binding domain	1e-15	-
TRINITY_DN62689_c0_g1_i1	Transcription factor MYB102	PF00249	Myb-like DNA-binding domain	6.4e-17	-
TRINITY_DN19_c0_g1_i4	peroxidase (Fragment)	PF00141	Peroxidase	4.6e-70	GO:0004601|GO:0006979|GO:0020037
TRINITY_DN2321_c0_g1_i12	glutamine synthetase (Fragment)	PF03951	Glutamine synthetase, beta-Grasp domain	7.5e-11	GO:0004356|GO:0006542|GO:0006807
TRINITY_DN7080_c0_g1_i1	ERF1 (Fragment)	PF00847	AP2 domain	1.2e-13	GO:0003700|GO:0006355
TRINITY_DN1651_c1_g1_i4	Transcription factor MYB102	PF00249	Myb-like DNA-binding domain	4.6e-9	-
TRINITY_DN13067_c0_g1_i5	Nerolidol synthase	PF01397	Terpene synthase, N-terminal domain	3.6999999999999995e-44	GO:0010333|GO:0016829
TRINITY_DN13067_c0_g1_i5	Nerolidol synthase	PF03936	Terpene synthase family, metal binding domain	1.3e-94	GO:0000287|GO:0010333|GO:0016829
TRINITY_DN10266_c1_g1_i3	Mitogen-activated protein kinase kinase 2	PF00069	Protein kinase domain	5.299999999999999e-56	GO:0004672|GO:0005524|GO:0006468
TRINITY_DN1651_c1_g1_i3	Transcription factor MYB102	PF00249	Myb-like DNA-binding domain	1.2e-9	-
