# Supplementary material for: De Novo Transcriptome Assembly of Cedar (Cedrela odorata L.) and Differential Gene Expression Involved in Herbivore Resistance
Source: Curr Issues Mol Biol. 2024 Aug 14;46(8):8794–806. doi: 10.3390/cimb46080520 (PMC11352976; doi:10.3390/cimb46080520)
Supplement: Supplementary file 1 [file cimb-46-00520-s001.zip › Supplementary/S4 DEG results.xlsx]

## Sheet: S4 DEG results
Transcripts	Genes	baseMean	log2FoldChange	pvalue	padj
TRINITY_DN11012_c0_g1_i2	PDF1.2-like protein	571.9597752669281	-4.464973487686844	3.0660663933613996e-11	6.170458616639817e-10
TRINITY_DN49660_c0_g1_i1	SCP domain-containing protein	11.989369654113572	-3.505296797490598	1.2648895395262446e-6	9.256691630169336e-6
TRINITY_DN5310_c0_g1_i4	Dimethylnonatriene synthase	560.4490260498127	-3.061146787314066	4.5631603167321056e-4	0.0017610939401719243
TRINITY_DN16508_c0_g2_i2	Type A response regulator RRA5 (Fragment)	134.11659078925675	-2.955114951628105	5.618807012740985e-11	1.0051421433903318e-9
TRINITY_DN7311_c0_g1_i6	Zeatin O-glucosyltransferase ZOG6 (Fragment)	26.300630496755605	-2.665605982443925	3.9213866293705315e-5	1.936020096567031e-4
TRINITY_DN11794_c0_g1_i2	Isopentenyltransferase 2 (Fragment)	37.273591988072916	-2.469035961001427	1.9334194560982926e-7	1.6383185917464478e-6
TRINITY_DN6306_c0_g1_i3	Cytokinin riboside 5'-monophosphate phosphoribohydrolase (Fragment)	39.15351408525586	-2.0462595629196327	1.623423070407895e-4	6.878187219359765e-4
TRINITY_DN4845_c0_g1_i1	Ribulose bisphosphate carboxylase small subunit, chloroplastic	604.0426766374652	-2.026643724010154	2.0228937345459746e-8	2.3263277947278706e-7
TRINITY_DN6631_c0_g2_i1	Ribulose bisphosphate carboxylase large chain (Fragment)	29847.940007323792	-2.0054075498881625	6.204183731461545e-4	0.0022701672290120654
TRINITY_DN39664_c0_g1_i2	Argonaute 4a	379.62358195696595	-1.921914890629425	8.25272140327766e-12	2.214480243212839e-10
TRINITY_DN53515_c0_g1_i1	Cytochrome P450 82D125	244.9643456601696	-1.9080400340319086	2.6678773880056855e-7	2.0453726641376923e-6
TRINITY_DN21808_c1_g1_i2	Argonaute 7	26.472314272102306	-1.8919720878024113	0.018114093935090024	0.04377802190026415
TRINITY_DN10370_c0_g1_i2	Mg protoporphyrin IX chelatase (Fragment)	46.01315598298741	-1.823439236928874	2.1330514524377356e-5	1.1842113235947429e-4
TRINITY_DN78_c0_g2_i2	Ribosomal protein S4 (Fragment)	8298.615866820286	-1.6195734171230238	5.3037045152423254e-21	8.538964269540144e-19
TRINITY_DN17426_c0_g2_i6	cytokinin dehydrogenase	22.703659590361166	-1.5928958426730397	0.001333517160083091	0.004472838807778701
TRINITY_DN414_c0_g1_i2	COI1-1	1037.4068670776483	-1.572100565233502	1.749905566217429e-16	9.391159872033534e-15
TRINITY_DN988_c1_g1_i11	allene-oxide cyclase (Fragment)	145110.0472074898	-1.5417950041877881	9.062023400911738e-5	4.168530764419399e-4
TRINITY_DN57528_c0_g1_i1	CYP94B67	193.73127715821204	-1.520035135040352	9.909444930926406e-6	5.908965310663524e-5
TRINITY_DN11309_c0_g1_i6	Beta-amylase 5	402.60311979317373	-1.4683983471283082	2.4785454079695996e-6	1.662690877846273e-5
TRINITY_DN4672_c0_g1_i4	Nitrile-specifier protein 2	184.49521621540688	-1.4646458340722712	4.5941581047963243e-4	0.0017610939401719243
TRINITY_DN15179_c0_g1_i1	TAT2-like protein 1	127.8077452863627	-1.3239590957007756	0.006928302286697312	0.017991236583197855
TRINITY_DN1485_c0_g1_i3	Serine decarboxylase	373.38803435167586	-1.3206670257677497	6.567998397321424e-8	5.874709677604162e-7
TRINITY_DN22710_c0_g1_i1	Peroxidase (Fragment)	4466.778028577026	-1.2987623257617606	0.0037555285746085545	0.010797144651999595
TRINITY_DN4577_c0_g1_i1	Type B response regulator RRB2d (Fragment)	1037.2093722171835	-1.2772721269050193	0.0010618536382761095	0.0037990763502767475
TRINITY_DN11101_c0_g1_i1	Argonaute 8	35.67593051989265	-1.1886449282950697	0.020097643960019163	0.04758412761122184
TRINITY_DN1213_c0_g2_i2	Chloroplast translation elongation factor (Fragment)	185.45637109583637	-1.141295037106263	3.968239949485219e-5	1.936020096567031e-4
TRINITY_DN18842_c0_g1_i1	BTB domain-containing protein	46.55892876868598	-1.0949876650423254	0.0015923619231753734	0.0051274053926247025
TRINITY_DN865_c1_g1_i10	Paraxanthine methyltransferase 2	103.51620870463358	-1.027282623343502	0.004721088144878885	0.013105089505612077
TRINITY_DN2802_c0_g1_i1	BTB/POZ domain and ankyrin repeat-containing protein NPR2	522.5888760911945	-0.8107075189883552	0.002296722779791974	0.007250438579343289
TRINITY_DN7245_c1_g1_i3	WRKY1	687.6323568743833	-0.8074631258332209	4.985267891648245e-4	0.0018665770478031802
TRINITY_DN3009_c0_g1_i1	histidine kinase (Fragment)	290.3854427867544	-0.7867589877555378	0.008895978487394545	0.022378945882351904
TRINITY_DN8103_c0_g1_i4	Glycosyltransferase	1493.0658083343264	-0.763549802362467	5.435188588249959e-6	3.500261450832974e-5
TRINITY_DN7193_c0_g2_i2	Lipoxygenase	751.0756923148161	0.831263943606241	0.003947379433203453	0.011149615592030806
TRINITY_DN24745_c0_g1_i1	ERF6	290.02508467482807	0.8360963546320296	0.0011983429851752927	0.0041326435197587275
TRINITY_DN5233_c0_g1_i12	Geranylfarnesyl diphosphate synthase, chloroplastic	225.12153901291651	0.9865728989305385	0.002867510902119945	0.008682230723262976
TRINITY_DN2996_c0_g1_i12	Mitogen-activated protein kinase kinase 2	94.30153935409541	1.0204615637534609	0.002912052540721744	0.008682230723262976
TRINITY_DN6514_c0_g1_i12	Argonaute 10	245.98265854271435	1.1606386219401472	0.006789132404988976	0.017918857659069264
TRINITY_DN12089_c0_g1_i1	Transcription factor MYB102	349.09358409174786	1.165408582824668	0.018218183026817998	0.04377802190026415
TRINITY_DN4058_c0_g1_i4	DFR1 (Fragment)	188.60480823640003	1.4010171391473099	0.005518210339059111	0.014807197743141945
TRINITY_DN14921_c0_g1_i6	Two-component response regulator arr9	36.91688425711037	1.4250986478937717	0.0030203993293016923	0.008841532582137681
TRINITY_DN13939_c0_g1_i14	MYC2-1	643.6386218731642	1.4386725117195993	7.600774389497243e-6	4.7066333719579084e-5
TRINITY_DN4307_c0_g2_i28	ERF9 (Fragment)	690.2703246768673	1.5814491312740302	1.2028981068549971e-4	5.234232302801475e-4
TRINITY_DN45110_c0_g1_i1	Cysteine proteinase RD21A	1586.7046731296498	1.6353614768142006	2.2823032922135902e-5	1.2248361001546268e-4
TRINITY_DN1259_c1_g1_i14	Argonaute 5	71.24459449864419	1.691780872272392	0.008822009274089266	0.022378945882351904
TRINITY_DN23395_c0_g1_i1	Tuliposide A-converting enzyme 2, chloroplastic	50.06957759898828	1.6938515362771247	0.014378281872673173	0.035613898176928935
TRINITY_DN2321_c0_g1_i1	glutamine synthetase (Fragment)	1277.4237761984955	1.7061247598032505	2.2002533983778378e-8	2.3616053142588791e-7
TRINITY_DN14983_c0_g1_i1	Jasmonoyl--L-amino acid synthetase JAR4	266.62095027876353	1.8687890576336863	3.5879241179376665e-4	0.0014811686743281137
TRINITY_DN3320_c0_g1_i11	CAPX	2885.633175559241	1.9465003678550663	3.534722371944857e-8	3.556814386769512e-7
TRINITY_DN980_c0_g1_i2	Cytochrome P450 CYP71B41v2	2447.896831036143	2.140773051000811	4.923043065782825e-9	6.096999489161806e-8
TRINITY_DN2746_c0_g1_i10	S-adenosylmethionine synthase	3988.5093840392365	2.1585790221503722	1.4493702539119475e-13	5.833715271995589e-12
TRINITY_DN9275_c0_g1_i6	Trimethyltridecatetraene synthase	1506.8291778368873	2.293403053015091	7.293657993456414e-10	9.785657807887355e-9
TRINITY_DN16907_c0_g1_i1	VSP-like protein 1	78.74493813151904	2.2946873714089446	9.533107620336064e-5	4.263417574650295e-4
TRINITY_DN2996_c0_g1_i2	Mitogen-activated protein kinase kinase 1	516.417251961053	2.3053329268991303	4.969216123011462e-8	4.70613997532262e-7
TRINITY_DN7234_c0_g1_i6	Tuliposide A-converting enzyme b3, amyloplastic	27.499094883214596	2.324602704808941	2.0790511384797714e-7	1.6736361664762162e-6
TRINITY_DN5697_c0_g1_i10	Protein TIFY (Fragment)	456.26446508309834	2.3421848959323595	1.9693123846386163e-10	3.123130861003955e-9
TRINITY_DN17516_c0_g1_i1	peroxidase (Fragment)	394.7888310772431	2.3704081715008627	0.005156262294797174	0.014070478465463472
TRINITY_DN4058_c0_g1_i10	DFR2 (Fragment)	7.603652700740893	2.715567118201524	0.0024528375966840327	0.007594362558964025
TRINITY_DN9645_c0_g1_i2	Allene oxide synthase	240.0441964564096	2.923930966489786	2.1338161162138823e-10	3.123130861003955e-9
TRINITY_DN17231_c0_g1_i1	Chitinase	36.99297201196526	3.091816016888968	2.743049821058041e-5	1.4246161973882084e-4
TRINITY_DN21293_c0_g1_i1	Tuliposide A-converting enzyme b2, amyloplastic	14.460428158129499	3.500106473969408	4.63263846786754e-5	2.1936905686078644e-4
TRINITY_DN2421_c0_g1_i15	Predicted protein	66.12886787962559	3.847007134016254	3.8082265898837614e-4	0.0015328112024282142
TRINITY_DN14436_c0_g1_i1	Putative indole-3-pyruvate monooxygenase YUCCA-like 5	23.389708618922317	3.8928076616950436	0.0012064238846500631	0.0041326435197587275
TRINITY_DN5814_c0_g1_i1	ERF1 (Fragment)	115.53250408699576	4.934725591895925	2.1312196125691666e-12	6.862527152472717e-11
TRINITY_DN16442_c0_g1_i1	Cytochrome P450 83B1	16.921096180571652	5.190484523915453	2.0811742902427183e-6	1.4568220031699028e-5
TRINITY_DN11662_c0_g1_i6	TPS4 (Fragment)	26.275240662167153	5.72087567251734	0.001413525269981195	0.004644440172795355
TRINITY_DN13067_c0_g1_i4	Nerolidol synthase	12.43549332516368	5.862954304848436	1.1240319571255215e-5	6.463183753471748e-5
TRINITY_DN207_c0_g1_i12	Lipoxygenase (Fragment)	1366.7922990896373	7.829486978861065	3.974809170689544e-17	3.1997213824050827e-15
TRINITY_DN21544_c0_g1_i1	Terpene synthase 3	16.18372850729408	20.418422859373077	1.823560469470916e-11	4.194189079783107e-10
